# Supplementary material for: Genome-wide association study of Klebsiella pneumoniae identifies variations linked to carbapenems resistance
Source: Front Microbiol. 2022 Nov 1;13:997769. doi: 10.3389/fmicb.2022.997769 (PMC9664935; doi:10.3389/fmicb.2022.997769)
Supplement: Supplementary Figure S1 — Pan-genome of IPM and MEM dataset. [file Table_1.XLSX]

## Sheet: Sheet1
Table S1 Clinical,phenotype and genotype information of the isolates
GenomeID	ST		Sample Source	IPM	MEM	Imipenem (IPM) 20-22mm/2μg	Meropenem (MEM) 20-22mm/2μg	blaIMP	blaKPC	blaNDM	blaOXA	blaCTX-M	blaCMY	blaTEM	Col	IncF	IncH	IncQ	IncR	IncX
KP0194	65	KL2	Blood	S	ND	<=1	ND	0	0	0	0	0	0	0	0	1	1	0	0	0
KP0746	65	KL2	Respiratory secretion	S	ND	<=1	ND	0	0	0	0	0	0	0	0	1	1	0	0	0
KP0933	-	KL19	Drainage & Puncture fluid	S	ND	<=1	ND	0	0	0	0	1	0	0	1	3	0	0	0	0
KP1197	65	KL2	Respiratory secretion	S	ND	<=1	ND	0	0	0	0	0	0	0	0	1	1	0	0	0
KP2655	776	KL3	Respiratory secretion	R	R	8	16	0	0	0	0	1	0	1	1	3	0	0	0	0
KP1471	14	KL2	Respiratory secretion	S	I	<=1	21	0	0	0	0	0	0	0	1	3	0	0	0	0
KP1510	43	unknown	Respiratory secretion	R	I	4	20	0	0	0	0	1	0	1	1	2	0	0	0	0
KP1663	412	KL57	Respiratory secretion	S	I	<=1	22	0	0	0	0	1	0	1	0	4	0	1	0	0
KP1910	13	KL103	Respiratory secretion	I	I	20	20	0	1	0	0	1	0	0	1	6	0	0	0	0
KP2212	2407	KL25	Respiratory secretion	S	I	<=1	20	0	0	0	0	1	0	0	0	3	1	1	0	0
KP0001	218	unknown	Digestive system secretion	S	ND	<=1	ND	0	0	0	0	0	0	0	0	1	0	0	0	0
KP0002	29	KL54	Drainage & Puncture fluid	S	ND	<=1	ND	0	0	0	0	1	0	1	0	2	0	0	0	0
KP0003	592	KL57	Blood	S	ND	<=1	ND	0	0	0	0	0	0	0	1	2	0	0	0	0
KP0004	23	KL1	Blood	S	ND	<=1	ND	0	0	0	0	0	0	0	0	1	1	0	0	0
KP0005	29	KL54	Abscess	S	ND	<=1	ND	0	0	0	0	0	0	0	0	1	0	0	0	0
KP0007	147	KL64	Respiratory secretion	S	ND	<=1	ND	2	0	0	0	1	0	1	1	2	0	0	0	0
KP0008	307	KL102	Respiratory secretion	S	ND	<=1	ND	1	0	0	0	1	0	1	0	1	0	0	0	0
KP0009	655	KL62	Urine	S	ND	<=1	ND	0	0	0	0	1	0	1	0	4	0	0	1	0
KP0011	5297	KL102	Blood	S	ND	<=1	ND	0	0	0	0	0	0	0	1	3	0	0	0	0
KP0012	244	KL15	Blood	S	ND	<=1	ND	0	0	0	0	1	0	1	1	3	0	0	0	0
KP0013	14	KL16	Respiratory secretion	S	ND	<=1	ND	0	0	0	0	1	0	1	1	1	0	0	0	0
KP0014	23	KL1	Respiratory secretion	S	ND	<=1	ND	0	0	0	0	0	0	0	0	1	1	0	0	0
KP0015	101	KL106	Respiratory secretion	S	ND	<=1	ND	0	0	0	0	1	0	0	2	3	0	0	1	0
KP0016	592	KL57	Respiratory secretion	S	ND	<=1	ND	0	0	0	0	0	0	0	1	1	1	0	0	0
KP0017	2217	unknown	Respiratory secretion	S	ND	<=1	ND	0	0	0	1	1	0	1	1	3	0	0	0	0
KP0018	11	KL39	Respiratory secretion	S	ND	<=1	ND	0	0	0	0	1	0	0	1	1	0	0	0	0
KP0019	23	KL1	Respiratory secretion	S	ND	<=1	ND	0	0	0	0	0	0	0	0	1	1	0	0	0
KP0020	23	KL1	Respiratory secretion	S	ND	<=1	ND	0	0	0	0	0	0	0	0	1	1	0	0	0
KP0021	86	KL2	Respiratory secretion	S	ND	<=1	ND	0	0	0	0	0	0	0	0	1	1	0	0	0
KP0022	5211	KL1	Respiratory secretion	S	ND	<=1	ND	0	0	0	0	0	0	0	0	2	1	0	0	0
KP0023	1193	KL22	Respiratory secretion	S	ND	<=1	ND	0	0	0	0	1	0	1	1	1	0	0	0	0
KP0024	14	KL16	Drainage & Puncture fluid	S	ND	<=1	ND	0	0	0	0	1	0	1	1	1	0	0	0	0
KP0027	23	KL1	Drainage & Puncture fluid	S	ND	<=1	ND	0	0	0	0	0	0	0	0	2	1	0	0	0
KP0028	111	KL63	Blood	S	ND	<=1	ND	0	0	0	0	0	0	0	0	1	1	0	0	0
KP0029	5295	KL130	Blood	S	ND	<=1	ND	0	0	0	0	1	0	0	1	3	0	0	0	0
KP0030	307	KL102	Digestive system secretion	S	ND	<=1	ND	0	0	0	1	1	0	1	0	1	0	0	0	0
KP0031	25	KL2	Drainage & Puncture fluid	S	ND	<=1	ND	0	0	0	0	1	0	1	1	3	1	0	0	0
KP0032	35	KL22	Drainage & Puncture fluid	S	ND	<=1	ND	0	0	0	0	2	0	1	1	3	0	0	0	0
KP0034	2176	unknown	Respiratory secretion	S	ND	<=1	ND	0	0	0	0	0	0	0	0	3	1	0	0	0
KP0035	11	KL15	Respiratory secretion	S	ND	<=1	ND	0	0	0	1	1	0	1	0	2	0	0	1	0
KP0036	883	unknown	Respiratory secretion	S	ND	<=1	ND	0	0	0	0	0	0	0	1	2	0	0	0	0
KP0037	23	KL1	Respiratory secretion	S	ND	<=1	ND	0	0	0	0	0	0	0	0	1	1	0	0	0
KP0038	25	KL2	Drainage & Puncture fluid	S	ND	<=1	ND	0	0	0	0	0	0	0	1	0	0	0	0	0
KP0039	23	KL1	Drainage & Puncture fluid	S	ND	<=1	ND	0	0	0	0	0	0	0	0	1	1	0	0	0
KP0041	655	KL62	Drainage & Puncture fluid	S	ND	<=1	ND	0	0	0	0	1	0	1	0	4	0	0	1	0
KP0042	101	KL106	Respiratory secretion	S	ND	<=1	ND	0	0	0	0	1	0	1	1	3	0	0	0	0
KP0043	655	KL62	Respiratory secretion	S	ND	<=1	ND	0	0	0	0	1	0	1	0	4	0	0	1	0
KP0044	2524	unknown	Respiratory secretion	S	ND	<=1	ND	0	0	0	0	1	0	1	1	3	1	1	0	0
KP0045	23	KL1	Respiratory secretion	S	ND	<=1	ND	0	0	0	0	1	0	0	2	3	1	0	0	0
KP0046	655	KL62	Blood	S	ND	<=1	ND	0	0	0	0	1	0	1	0	4	0	0	1	0
KP0048	1764	KL64	Respiratory secretion	S	ND	<=1	ND	0	0	0	0	0	0	0	0	2	0	0	0	0
KP0049	-	KL74	Urine	S	ND	<=1	ND	0	0	0	0	0	0	0	1	0	0	0	0	0
KP0050	23	KL1	Respiratory secretion	S	ND	<=1	ND	0	0	0	0	0	0	0	0	1	1	0	0	0
KP0052	25	KL2	Blood	S	ND	<=1	ND	0	0	0	0	0	0	0	1	1	0	0	0	0
KP0053	655	KL62	Blood	S	ND	<=1	ND	0	0	0	0	1	0	1	0	4	0	0	1	0
KP0055	23	KL1	Drainage & Puncture fluid	S	ND	<=1	ND	0	0	0	0	0	0	0	0	2	1	0	0	0
KP0058	65	KL2	Drainage & Puncture fluid	S	ND	<=1	ND	0	0	0	0	0	0	0	0	2	1	0	0	0
KP0059	2407	KL25	Blood	S	ND	<=1	ND	0	0	0	0	1	0	1	0	3	0	0	0	0
KP0060	234	KL122	Blood	S	ND	<=1	ND	0	0	0	0	0	0	0	0	1	0	0	0	0
KP0061	1265	KL1	Blood	S	ND	<=1	ND	0	0	0	0	0	0	0	0	1	1	0	0	0
KP0062	231	KL51	Drainage & Puncture fluid	S	ND	<=1	ND	0	0	0	0	2	0	1	1	3	0	0	1	0
KP0064	5298	unknown	Drainage & Puncture fluid	S	ND	<=1	ND	0	0	0	0	0	0	0	1	1	0	0	0	0
KP0065	1213	KL103	Respiratory secretion	S	ND	<=1	ND	0	0	0	0	0	0	0	0	1	0	0	0	0
KP0066	48	KL62	Respiratory secretion	S	ND	<=1	ND	0	0	0	0	1	0	0	1	1	0	0	0	0
KP0067	23	KL1	Respiratory secretion	S	ND	<=1	ND	0	0	0	0	0	0	0	0	1	1	0	0	0
KP0068	23	KL18	Respiratory secretion	S	ND	<=1	ND	0	0	0	0	0	0	0	1	4	0	0	0	0
KP0070	3393	KL35	Respiratory secretion	S	ND	<=1	ND	0	0	0	0	0	0	1	1	2	0	0	0	0
KP0071	1715	KL17	Respiratory secretion	S	ND	<=1	ND	0	0	0	0	1	0	0	1	3	0	0	1	0
KP0072	420	KL20	Respiratory secretion	S	ND	<=1	ND	0	0	0	0	0	0	0	1	1	1	0	0	0
KP0073	23	KL1	Respiratory secretion	S	ND	<=1	ND	0	0	0	0	0	0	0	0	0	0	0	0	0
KP0074	-	KL17	Urine	S	ND	<=1	ND	0	0	0	0	1	0	1	1	2	0	0	0	0
KP0075	39	KL23	Respiratory secretion	S	ND	<=1	ND	0	0	0	0	1	0	1	0	3	0	0	0	0
KP0076	133	KL116	Respiratory secretion	S	ND	<=1	ND	0	0	0	0	2	0	1	1	3	0	0	0	0
KP0077	29	KL54	Blood	S	ND	<=1	ND	0	0	0	0	0	0	0	0	0	0	0	0	0
KP0078	408	KL149	Drainage & Puncture fluid	S	ND	<=1	ND	0	0	0	0	1	0	1	0	3	0	1	0	0
KP0079	111	KL63	Drainage & Puncture fluid	S	ND	<=1	ND	0	0	0	0	0	0	0	0	1	1	0	0	0
KP0080	29	KL54	Drainage & Puncture fluid	S	ND	<=1	ND	0	0	0	0	0	0	0	1	1	0	0	0	0
KP0081	-	KL117	Respiratory secretion	S	ND	<=1	ND	0	0	0	0	1	0	1	0	4	0	1	0	0
KP0082	15	KL62	Respiratory secretion	S	ND	<=1	ND	0	0	0	1	1	0	1	0	3	0	1	0	0
KP0083	8	KL3	Respiratory secretion	S	ND	<=1	ND	0	0	0	0	1	0	1	1	2	0	0	1	0
KP0084	23	KL1	Respiratory secretion	S	ND	<=1	ND	0	0	0	0	0	0	0	0	2	1	0	1	0
KP0085	433	KL102	Respiratory secretion	S	ND	<=1	ND	0	0	0	1	1	0	1	0	2	0	0	0	0
KP0086	23	KL1	Drainage & Puncture fluid	S	ND	<=1	ND	0	0	0	0	0	0	0	0	1	1	0	0	0
KP0088	-	KL22	Respiratory secretion	S	ND	<=1	ND	0	0	0	0	0	0	0	0	0	0	0	0	0
KP0089	11	KL105	Respiratory secretion	S	ND	<=1	ND	0	0	0	1	0	0	0	0	0	0	0	1	0
KP0090	873	KL38	Respiratory secretion	S	ND	<=1	ND	0	0	0	0	2	0	0	1	5	0	0	0	0
KP0092	3132	KL24	Respiratory secretion	S	ND	<=1	ND	0	0	0	0	0	0	0	1	1	0	0	1	0
KP0094	785	KL108	Respiratory secretion	S	ND	<=1	ND	0	0	0	0	1	0	0	1	4	0	0	0	0
KP0095	11	KL15	Respiratory secretion	S	ND	<=1	ND	0	0	0	0	1	0	1	0	2	0	0	1	0
KP0096	35	KL16	Respiratory secretion	S	ND	<=1	ND	0	0	0	0	1	0	1	1	3	0	0	0	0
KP0097	48	KL62	Drainage & Puncture fluid	S	ND	<=1	ND	0	0	0	0	1	0	0	1	1	0	0	0	0
KP0098	2505	KL146	Digestive system secretion	S	ND	<=1	ND	0	0	0	0	0	0	0	1	0	0	0	0	0
KP0099	76	unknown	Abscess	S	ND	<=1	ND	0	0	0	0	0	0	0	1	1	0	0	0	0
KP0100	5300	KL12	Blood	S	ND	<=1	ND	0	0	0	0	1	0	0	1	3	0	0	0	0
KP0101	23	KL1	Blood	S	ND	<=1	ND	0	0	0	0	0	0	0	0	1	1	0	0	0
KP0102	23	KL1	Blood	S	ND	<=1	ND	0	0	0	0	0	0	0	2	1	1	0	0	0
KP0103	189	KL128	Drainage & Puncture fluid	S	ND	<=1	ND	0	0	0	0	0	0	0	0	2	0	0	0	0
KP0104	37	KL12	Drainage & Puncture fluid	S	ND	<=1	ND	0	0	0	0	1	0	1	0	3	0	0	0	0
KP0105	25	KL2	Blood	S	ND	<=1	ND	0	0	0	0	1	0	1	1	3	1	0	0	0
KP0106	65	KL2	Blood	S	ND	<=1	ND	0	0	0	0	0	0	0	0	1	1	0	0	0
KP0110	774	KL124	Digestive system secretion	S	ND	<=1	ND	0	0	0	0	0	0	1	1	3	0	0	0	0
KP0111	753	unknown	Digestive system secretion	S	ND	<=1	ND	0	0	0	1	0	0	0	1	2	0	0	0	0
KP0113	-	unknown	Blood	S	ND	<=1	ND	0	0	0	0	1	0	1	1	4	1	1	0	0
KP0114	37	KL105	Blood	S	ND	<=1	ND	0	0	0	0	0	0	0	1	4	0	1	0	0
KP0115	1876	unknown	Others	S	ND	<=1	ND	0	0	0	0	0	0	0	0	1	0	0	1	0
KP0116	48	KL62	CSF	S	ND	<=1	ND	0	0	0	0	1	0	1	0	3	0	0	0	0
KP0118	23	KL1	Respiratory secretion	S	ND	<=1	ND	0	0	0	0	0	0	0	0	1	1	0	0	0
KP0119	111	KL63	Respiratory secretion	S	ND	<=1	ND	0	0	0	0	0	0	0	0	0	0	0	0	0
KP0120	11	KL123	Respiratory secretion	S	ND	<=1	ND	0	0	0	0	1	0	1	0	2	0	0	0	0
KP0121	23	KL1	Others	S	ND	<=1	ND	0	0	0	0	0	0	0	0	1	1	0	0	0
KP0123	1	KL19	Blood	S	ND	<=1	ND	0	0	0	0	0	0	1	1	2	0	0	1	0
KP0124	17	KL25	Blood	S	ND	<=1	ND	0	0	0	0	0	0	0	0	2	0	0	0	0
KP0126	48	KL62	Respiratory secretion	S	ND	<=1	ND	0	0	0	0	1	0	0	0	2	0	0	0	0
KP0127	11	KL105	Wound secretion	S	ND	<=1	ND	0	0	0	1	1	0	1	1	2	0	0	1	0
KP0128	592	KL57	Respiratory secretion	S	ND	<=1	ND	0	0	0	0	0	0	0	1	2	0	0	0	0
KP0129	15	KL106	Respiratory secretion	S	ND	<=1	ND	0	0	0	0	1	0	1	0	2	0	1	0	0
KP0130	889	KL54	Respiratory secretion	S	ND	<=1	ND	0	0	0	0	0	0	0	0	4	0	0	1	0
KP0131	15	KL19	Blood	S	ND	<=1	ND	0	0	0	0	0	0	0	0	3	0	0	1	0
KP0132	889	KL54	Respiratory secretion	S	ND	<=1	ND	0	0	0	0	0	0	0	0	3	0	0	1	0
KP0134	86	unknown	Blood	S	ND	<=1	ND	0	0	0	0	0	0	0	0	1	1	0	0	0
KP0135	60	KL5	Blood	S	ND	<=1	ND	0	0	0	0	0	0	0	0	0	0	0	0	0
KP0136	835	unknown	Respiratory secretion	S	ND	<=1	ND	0	0	0	0	0	0	0	1	2	0	0	0	0
KP0137	15	KL24	Respiratory secretion	S	ND	<=1	ND	0	0	0	0	1	0	0	1	5	1	1	0	0
KP0138	433	KL102	Respiratory secretion	S	ND	<=1	ND	0	0	0	0	1	0	1	0	2	0	0	0	0
KP0139	-	KL17	Digestive system secretion	S	ND	<=1	ND	0	0	0	0	1	0	1	1	2	0	0	0	0
KP0140	107	KL10	Drainage & Puncture fluid	S	ND	<=1	ND	0	0	0	0	0	0	0	0	2	0	0	0	0
KP0141	23	KL1	Drainage & Puncture fluid	S	ND	<=1	ND	0	0	0	0	0	0	0	0	1	1	0	0	0
KP0142	709	KL9	Respiratory secretion	S	ND	<=1	ND	0	0	0	0	1	0	0	0	2	0	0	0	0
KP0143	290	KL21	Blood	S	ND	<=1	ND	0	0	0	0	0	0	0	0	0	0	0	0	0
KP0144	23	KL1	Respiratory secretion	S	ND	<=1	ND	0	0	0	0	0	0	0	0	0	0	0	0	0
KP0145	1193	KL22	Respiratory secretion	S	ND	<=1	ND	0	0	0	0	1	0	0	0	3	0	0	0	0
KP0146	25	KL2	Respiratory secretion	S	ND	<=1	ND	0	0	0	0	0	0	0	1	1	1	0	0	0
KP0147	592	KL57	Respiratory secretion	S	ND	<=1	ND	0	0	0	0	0	0	0	1	3	1	0	0	0
KP0148	655	KL62	Respiratory secretion	S	ND	<=1	ND	0	0	0	0	1	0	1	0	4	0	0	1	0
KP0150	86	KL2	Respiratory secretion	S	ND	<=1	ND	0	0	0	0	0	0	0	0	1	1	0	0	0
KP0151	307	KL102	Blood	S	ND	<=1	ND	0	0	0	1	1	0	1	0	1	0	0	0	0
KP0152	160	KL62	Respiratory secretion	S	ND	<=1	ND	0	0	0	0	1	0	0	0	1	0	0	1	0
KP0153	-	unknown	Urine	S	ND	<=1	ND	0	0	0	0	1	0	1	0	3	0	0	0	0
KP0154	433	KL102	Blood	S	ND	<=1	ND	0	0	0	0	1	0	1	0	2	0	0	0	0
KP0155	133	KL116	Blood	S	ND	<=1	ND	0	0	0	0	1	0	0	1	1	0	0	1	0
KP0156	1393	KL8	Respiratory secretion	S	ND	<=1	ND	0	0	0	0	0	0	0	0	0	0	0	0	0
KP0157	660	KL16	Respiratory secretion	S	ND	<=1	ND	0	0	0	0	0	0	0	0	1	1	0	0	0
KP0158	35	KL22	Respiratory secretion	S	ND	<=1	ND	0	0	0	0	2	0	1	1	3	0	0	0	0
KP0159	23	KL1	Respiratory secretion	S	ND	<=1	ND	0	0	0	0	1	0	1	2	5	1	0	0	0
KP0160	2407	KL25	Respiratory secretion	S	ND	<=1	ND	0	0	0	0	1	0	1	0	3	0	0	0	0
KP0161	449	KL22	Respiratory secretion	S	ND	<=1	ND	0	0	0	0	1	0	0	1	3	0	0	0	0
KP0162	36	KL62	Urine	S	ND	<=1	ND	0	0	0	0	0	0	0	1	1	1	0	0	0
KP0163	231	KL51	Digestive system secretion	S	ND	<=1	ND	0	0	0	0	1	0	1	1	2	0	0	1	0
KP0164	35	KL22	Drainage & Puncture fluid	S	ND	<=1	ND	0	0	0	0	2	0	1	1	3	0	0	0	0
KP0165	86	KL2	Drainage & Puncture fluid	S	ND	<=1	ND	0	0	0	0	0	0	0	0	1	1	0	0	0
KP0166	261	KL102	Urine	S	ND	<=1	ND	0	0	0	0	1	0	1	1	3	0	0	0	0
KP0167	17	KL25	Wound secretion	I	ND	2	ND	0	0	1	0	0	0	0	0	1	0	0	1	1
KP0169	45	KL62	Respiratory secretion	S	ND	<=1	ND	0	0	0	0	1	0	1	1	4	0	1	0	0
KP0170	23	KL1	Respiratory secretion	S	ND	<=1	ND	0	0	0	0	0	0	0	0	2	1	0	0	0
KP0171	927	KL125	Respiratory secretion	S	ND	<=1	ND	0	0	0	0	0	0	0	0	1	1	0	0	0
KP0172	433	KL102	Respiratory secretion	S	ND	<=1	ND	1	0	0	1	1	0	1	0	2	0	0	0	0
KP0173	792	KL25	Respiratory secretion	S	ND	<=1	ND	0	0	0	0	1	0	0	1	2	0	0	1	0
KP0174	23	KL1	Respiratory secretion	S	ND	<=1	ND	0	0	0	0	0	0	0	0	1	1	0	0	0
KP0175	133	KL116	Respiratory secretion	S	ND	<=1	ND	0	0	0	0	1	0	1	1	4	0	0	0	0
KP0177	792	KL25	Respiratory secretion	S	ND	<=1	ND	0	0	0	0	1	0	0	1	2	0	0	1	0
KP0178	23	KL1	Respiratory secretion	S	ND	<=1	ND	0	0	0	0	0	0	0	0	1	1	0	0	0
KP0179	35	KL22	Respiratory secretion	S	ND	<=1	ND	0	0	0	0	2	0	1	1	3	0	0	0	0
KP0180	433	KL102	Respiratory secretion	S	ND	<=1	ND	0	0	0	0	1	0	1	0	2	0	0	0	0
KP0181	893	unknown	Respiratory secretion	S	ND	<=1	ND	0	0	0	0	0	0	0	0	2	0	0	0	0
KP0182	655	KL62	Respiratory secretion	S	ND	<=1	ND	0	0	0	0	1	0	1	0	4	0	0	1	0
KP0183	48	KL62	Respiratory secretion	S	ND	<=1	ND	0	0	0	0	1	0	0	1	3	0	0	0	0
KP0184	4857	KL111	Blood	S	ND	<=1	ND	0	0	0	0	1	0	0	0	1	0	0	1	0
KP0185	-	KL105	Urine	S	ND	<=1	ND	0	0	0	0	0	0	0	1	3	0	1	1	0
KP0186	449	KL22	Urine	S	ND	<=1	ND	0	0	0	0	1	0	0	1	3	0	0	0	0
KP0188	35	KL22	Respiratory secretion	S	ND	<=1	ND	0	0	0	0	2	0	1	1	3	0	0	0	0
KP0189	660	KL16	Respiratory secretion	S	ND	<=1	ND	0	0	0	0	0	0	0	0	1	1	0	0	0
KP0190	806	KL108	Blood	S	ND	<=1	ND	0	0	0	0	0	0	0	0	0	0	0	0	0
KP0193	23	KL1	Blood	S	ND	<=1	ND	0	0	0	0	0	0	0	0	1	1	0	0	0
KP0196	23	KL1	Blood	S	ND	<=1	ND	0	0	0	0	0	0	0	0	1	1	0	0	0
KP0197	65	KL2	Drainage & Puncture fluid	S	ND	<=1	ND	0	0	0	0	0	0	0	0	1	1	0	0	0
KP0198	268	KL20	Blood	S	ND	<=1	ND	0	0	0	0	0	0	0	0	1	0	0	0	0
KP0199	23	KL1	Drainage & Puncture fluid	S	ND	<=1	ND	0	0	0	0	0	0	0	1	1	1	0	0	0
KP0201	35	KL108	Drainage & Puncture fluid	S	ND	<=1	ND	0	0	0	0	1	0	0	2	4	0	0	0	1
KP0202	261	KL102	Digestive system secretion	S	ND	<=1	ND	0	0	0	0	1	0	0	1	3	0	0	0	0
KP0204	17	KL122	Urine	S	ND	<=1	ND	0	0	0	0	0	0	0	1	3	0	0	0	0
KP0205	23	KL1	Respiratory secretion	S	ND	<=1	ND	0	0	0	0	0	0	0	1	1	0	0	0	0
KP0206	25	KL2	Respiratory secretion	S	ND	<=1	ND	0	0	0	0	0	0	0	2	1	1	0	0	0
KP0207	449	KL22	Respiratory secretion	S	ND	<=1	ND	0	0	0	0	1	0	0	1	3	0	0	1	0
KP0208	133	KL116	Respiratory secretion	S	ND	<=1	ND	0	0	0	0	1	0	0	1	1	0	0	1	0
KP0209	23	KL1	Respiratory secretion	S	ND	<=1	ND	0	0	0	0	0	0	0	0	1	1	0	0	0
KP0212	43	KL61	Respiratory secretion	S	ND	<=1	ND	0	0	0	0	0	0	0	0	3	0	0	0	1
KP0213	86	KL2	Respiratory secretion	S	ND	<=1	ND	0	0	0	0	0	0	0	0	1	1	0	0	0
KP0214	1958	KL110	Respiratory secretion	S	ND	<=1	ND	0	0	0	0	0	0	0	0	3	0	0	0	0
KP0215	23	KL1	Respiratory secretion	S	ND	<=1	ND	0	0	0	0	0	0	0	0	1	1	0	0	0
KP0216	23	KL1	Blood	S	ND	<=1	ND	0	0	0	0	0	0	0	0	2	1	0	1	0
KP0217	655	KL62	Respiratory secretion	S	ND	<=1	ND	0	0	0	0	1	0	1	0	4	0	0	1	0
KP0218	1393	KL8	Respiratory secretion	S	ND	<=1	ND	0	0	0	0	0	0	0	0	0	0	0	0	0
KP0219	11	KL15	Respiratory secretion	S	ND	<=1	ND	0	0	0	1	1	0	1	0	2	0	0	1	0
KP0220	20	KL140	Respiratory secretion	S	ND	<=1	ND	0	0	0	0	0	0	0	1	1	0	0	0	0
KP0221	268	KL20	Respiratory secretion	S	ND	<=1	ND	0	0	0	2	1	0	0	0	5	0	0	0	0
KP0222	2407	KL25	Respiratory secretion	S	ND	<=1	ND	0	0	0	0	1	0	1	0	3	0	0	0	0
KP0223	2217	unknown	Respiratory secretion	S	ND	<=1	ND	0	0	0	0	1	0	1	0	3	0	0	0	0
KP0224	25	KL2	Blood	S	ND	<=1	ND	0	0	0	0	1	0	1	1	3	1	1	0	0
KP0225	20	KL28	Drainage & Puncture fluid	S	ND	<=1	ND	0	0	0	0	1	0	1	1	2	0	0	1	0
KP0226	540	KL21	Blood	S	ND	<=1	ND	0	0	0	0	0	0	0	1	3	0	0	0	0
KP0227	23	KL1	Blood	S	ND	<=1	ND	0	0	0	0	0	0	0	1	2	1	0	0	0
KP0228	374	KL2	Drainage & Puncture fluid	S	ND	<=1	ND	0	0	0	0	0	0	0	0	1	1	0	0	0
KP0229	36	KL51	Drainage & Puncture fluid	S	ND	<=1	ND	0	0	0	0	0	0	0	1	1	0	0	1	0
KP0230	48	KL124	Drainage & Puncture fluid	S	ND	<=1	ND	0	0	0	0	0	0	0	0	4	0	0	0	0
KP0231	39	KL149	CSF	S	ND	<=1	ND	0	0	0	0	1	0	1	1	3	0	1	0	0
KP0234	86	KL2	Respiratory secretion	S	ND	<=1	ND	0	0	0	0	0	0	0	0	1	1	0	0	0
KP0235	133	KL116	Respiratory secretion	S	ND	<=1	ND	0	0	0	0	0	0	0	1	2	0	0	1	0
KP0237	592	KL57	Respiratory secretion	S	ND	<=1	ND	0	0	0	0	0	0	0	0	1	1	0	0	0
KP0238	43	KL30	Others	S	ND	<=1	ND	0	0	0	0	0	0	0	0	1	0	0	0	0
KP0239	950	KL7	Drainage & Puncture fluid	S	ND	<=1	ND	0	0	0	0	1	0	1	1	3	0	1	0	0
KP0240	2407	KL25	Respiratory secretion	S	ND	<=1	ND	0	0	0	0	1	0	1	0	3	0	0	0	0
KP0242	200	KL39	Blood	S	ND	<=1	ND	0	0	0	0	0	0	0	0	0	0	0	0	0
KP0243	5291	KL24	Drainage & Puncture fluid	S	ND	<=1	ND	0	0	0	0	0	0	0	1	1	0	0	1	0
KP0244	152	unknown	Digestive system secretion	S	ND	<=1	ND	0	0	0	1	1	0	0	1	2	0	0	0	0
KP0245	86	KL2	Drainage & Puncture fluid	S	ND	<=1	ND	0	0	0	0	0	0	0	0	1	1	0	0	0
KP0247	661	KL27	Drainage & Puncture fluid	S	ND	<=1	ND	0	0	0	0	1	0	0	0	1	1	0	0	0
KP0249	45	KL62	Blood	S	ND	<=1	ND	0	0	0	0	1	0	1	1	3	0	1	0	0
KP0250	1128	KL10	Drainage & Puncture fluid	S	ND	<=1	ND	0	0	0	0	0	0	0	1	0	0	0	1	0
KP0251	15	KL103	Blood	S	ND	<=1	ND	0	0	0	0	1	0	1	0	2	0	0	1	0
KP0252	23	KL1	Blood	S	ND	<=1	ND	0	0	0	0	1	0	1	0	1	1	0	0	0
KP0254	399	KL136	Respiratory secretion	S	ND	<=1	ND	0	0	0	0	0	0	0	1	3	0	0	1	0
KP0255	963	KL16	Respiratory secretion	S	ND	<=1	ND	0	0	0	0	1	0	1	0	3	0	0	0	0
KP0256	23	KL1	Respiratory secretion	S	ND	<=1	ND	0	0	0	0	0	0	0	0	1	1	0	0	0
KP0257	792	KL25	Respiratory secretion	S	ND	<=1	ND	0	0	0	0	1	0	1	1	1	0	0	0	0
KP0258	2557	unknown	Blood	I	ND	2	ND	0	0	0	0	0	0	0	0	2	0	0	1	0
KP0259	101	KL106	Respiratory secretion	S	ND	<=1	ND	0	0	0	0	0	0	0	0	2	0	0	0	0
KP0260	35	KL22	Wound secretion	S	ND	<=1	ND	0	0	0	0	1	0	1	1	4	0	0	0	0
KP0261	25	KL2	Respiratory secretion	R	ND	4	ND	0	0	0	0	1	0	1	1	3	0	0	0	0
KP0262	23	KL1	Urine	S	ND	<=1	ND	0	0	0	0	0	0	0	0	1	1	0	0	0
KP0263	23	KL1	Drainage & Puncture fluid	S	ND	<=1	ND	0	0	0	0	1	0	1	0	2	1	0	0	0
KP0264	132	KL22	Wound secretion	S	ND	<=1	ND	0	0	0	0	0	0	0	0	0	0	0	0	0
KP0265	45	KL62	Respiratory secretion	S	ND	<=1	ND	0	0	0	0	1	0	1	1	3	0	1	0	0
KP0266	11	KL47	Blood	R	ND	>=16	ND	0	1	0	0	1	0	1	1	1	0	0	1	0
KP0267	101	KL106	Respiratory secretion	I	ND	2	ND	0	0	0	0	1	0	0	1	3	0	0	0	0
KP0268	1	KL19	Respiratory secretion	S	ND	<=1	ND	0	0	0	1	0	0	1	1	3	1	0	1	0
KP0269	927	KL125	Blood	S	ND	<=1	ND	0	0	0	0	0	0	0	0	1	1	0	0	0
KP0270	101	KL106	Respiratory secretion	S	ND	<=1	ND	0	0	0	0	0	0	0	0	2	0	0	0	0
KP0271	147	KL81	Others	S	ND	<=1	ND	0	0	0	0	1	0	1	1	2	0	1	0	0
KP0272	45	KL62	Respiratory secretion	S	ND	<=1	ND	0	0	0	0	0	0	0	1	4	0	1	0	0
KP0274	628	unknown	Respiratory secretion	S	ND	<=1	ND	0	0	0	0	1	0	0	1	3	0	0	0	0
KP0275	268	KL20	Respiratory secretion	S	ND	<=1	ND	0	0	0	0	0	0	0	1	1	1	0	0	0
KP0277	37	KL38	Blood	S	ND	<=1	ND	0	0	0	0	0	0	0	1	2	0	0	0	0
KP0278	65	KL2	Blood	S	ND	<=1	ND	0	0	0	0	0	0	0	0	1	1	0	0	0
KP0279	65	KL2	Abscess	S	ND	<=1	ND	0	0	0	0	0	0	0	0	1	1	0	0	0
KP0280	23	KL1	Blood	S	ND	<=1	ND	0	0	0	0	0	0	0	0	3	1	0	0	0
KP0283	281	KL64	Respiratory secretion	S	ND	<=1	ND	0	0	0	0	0	0	0	0	2	0	0	0	0
KP0284	35	KL28	Urine	S	ND	<=1	ND	0	0	0	0	0	0	0	0	4	0	0	0	0
KP0285	3025	KL55	Drainage & Puncture fluid	S	ND	<=1	ND	0	0	0	0	1	0	0	0	1	0	0	1	0
KP0286	37	unknown	Urine	S	ND	<=1	ND	0	0	0	0	1	0	0	1	3	0	0	0	0
KP0287	700	KL1	Blood	S	ND	<=1	ND	0	0	0	0	0	0	0	0	0	0	0	0	0
KP0288	692	KL64	Blood	S	ND	<=1	ND	0	0	0	0	0	0	0	0	3	0	0	0	0
KP0289	147	unknown	Tractus genitalis secretion	S	ND	<=1	ND	0	0	0	0	0	0	0	1	1	0	0	1	0
KP0290	29	KL24	Blood	S	ND	<=1	ND	0	0	0	0	1	0	0	1	3	0	0	0	0
KP0291	592	KL57	Blood	S	ND	<=1	ND	0	0	0	0	0	0	0	0	1	1	0	0	0
KP0292	2695	KL49	Blood	S	ND	<=1	ND	0	0	0	0	0	0	0	1	1	0	0	0	0
KP0293	520	KL30	Blood	S	ND	<=1	ND	0	0	0	0	0	0	0	0	1	1	0	0	0
KP0294	101	KL106	Blood	S	ND	<=1	ND	0	0	0	0	1	0	0	1	3	0	0	0	0
KP0295	5293	KL35	Blood	S	ND	<=1	ND	0	0	0	0	0	0	1	0	2	0	0	0	0
KP0296	17	KL25	Respiratory secretion	S	ND	<=1	ND	0	0	0	0	1	0	0	0	3	1	0	0	0
KP0297	893	unknown	Drainage & Puncture fluid	S	ND	<=1	ND	0	0	0	0	0	0	0	0	2	0	0	0	0
KP0298	893	unknown	Respiratory secretion	S	ND	<=1	ND	0	0	0	0	0	0	0	0	2	0	0	0	0
KP0299	45	KL15	Urine	S	ND	<=1	ND	0	0	0	0	1	0	1	0	1	0	0	0	0
KP0300	248	KL15	Digestive system secretion	S	ND	<=1	ND	0	0	0	0	0	0	0	0	0	0	0	0	0
KP0301	412	KL57	Blood	S	ND	<=1	ND	0	0	0	0	0	0	0	0	2	1	0	0	0
KP0302	37	KL12	Others	S	ND	<=1	ND	0	0	0	0	0	0	0	1	1	1	0	1	0
KP0303	378	KL38	Blood	S	ND	<=1	ND	0	0	0	0	0	0	1	1	5	0	0	1	0
KP0304	1087	KL132	Blood	S	ND	<=1	ND	0	0	0	0	0	0	0	0	4	0	0	0	0
KP0305	1634	KL2	Blood	S	ND	<=1	ND	0	0	0	0	0	0	0	0	1	0	0	0	0
KP0306	-	KL49	Blood	S	ND	<=1	ND	0	0	0	0	0	0	0	1	3	0	0	0	0
KP0307	5292	unknown	Blood	S	ND	<=1	ND	0	0	0	0	0	0	0	1	2	0	0	0	0
KP0308	5292	unknown	Blood	S	ND	<=1	ND	0	0	0	0	0	0	0	1	2	0	0	0	0
KP0309	-	KL15	Blood	S	ND	<=1	ND	0	0	0	0	0	0	0	1	1	0	0	0	0
KP0310	65	KL2	Drainage & Puncture fluid	S	ND	<=1	ND	0	0	0	0	0	0	0	0	1	1	0	0	0
KP0311	35	unknown	Blood	S	ND	<=1	ND	0	0	0	0	0	0	0	1	3	0	0	0	0
KP0312	5292	unknown	Blood	S	ND	<=1	ND	0	0	0	0	0	0	0	1	2	0	0	0	0
KP0313	37	KL12	Others	S	ND	<=1	ND	0	0	0	0	1	0	0	1	3	0	0	0	0
KP0314	23	KL1	Respiratory secretion	S	ND	<=1	ND	0	0	0	0	0	0	0	0	1	1	0	0	0
KP0315	375	KL2	Drainage & Puncture fluid	S	ND	<=1	ND	0	0	0	0	0	0	0	1	1	1	0	0	0
KP0316	65	KL2	Respiratory secretion	S	ND	<=1	ND	0	0	0	0	0	0	0	0	1	1	0	0	0
KP0317	1764	KL64	Blood	S	ND	<=1	ND	0	0	0	0	0	0	0	1	1	0	0	0	0
KP0319	86	KL2	Respiratory secretion	S	ND	<=1	ND	0	0	0	0	0	0	0	0	1	1	0	0	0
KP0320	375	KL2	Respiratory secretion	S	ND	<=1	ND	0	0	0	0	0	0	0	0	1	1	0	0	0
KP0321	198	KL30	Respiratory secretion	S	ND	<=1	ND	0	0	0	0	0	0	0	0	0	0	0	0	0
KP0322	215	KL16	Wound secretion	S	ND	<=1	ND	0	0	0	0	1	0	1	0	3	0	1	0	0
KP0323	23	KL1	Respiratory secretion	S	ND	<=1	ND	0	0	0	0	0	0	0	0	1	1	0	0	0
KP0324	437	KL36	Tractus genitalis secretion	S	ND	<=1	ND	0	0	0	0	1	0	0	1	5	0	0	0	0
KP0325	23	KL1	CSF	S	ND	<=1	ND	0	0	0	0	0	0	0	0	1	1	0	0	0
KP0326	1537	unknown	Respiratory secretion	S	ND	<=1	ND	0	0	0	0	0	0	0	0	1	1	0	0	0
KP0327	36	KL27	Urine	S	ND	<=1	ND	0	0	0	0	0	0	0	0	0	0	0	0	0
KP0328	215	KL16	Wound secretion	S	ND	<=1	ND	0	0	0	1	1	0	1	0	2	0	0	0	0
KP0329	14	KL2	Respiratory secretion	S	ND	<=1	ND	0	0	0	0	1	0	1	0	3	0	1	0	0
KP0330	857	KL13	Drainage & Puncture fluid	S	ND	<=1	ND	0	0	0	0	0	0	0	0	1	1	0	0	0
KP0331	23	KL1	Respiratory secretion	S	ND	<=1	ND	0	0	0	0	0	0	0	0	1	1	0	0	0
KP0332	35	KL62	Drainage & Puncture fluid	S	ND	<=1	ND	0	0	0	0	1	0	0	0	3	0	0	0	0
KP0333	716	KL110	Respiratory secretion	S	ND	<=1	ND	0	0	0	0	1	0	0	1	3	0	0	0	0
KP0334	709	KL9	Tractus genitalis secretion	S	ND	<=1	ND	0	0	0	1	0	0	1	1	4	0	0	1	0
KP0335	23	KL1	Respiratory secretion	S	ND	<=1	ND	0	0	0	0	0	0	0	0	1	1	0	0	0
KP0339	23	KL1	Drainage & Puncture fluid	S	ND	<=1	ND	0	0	0	0	0	0	0	0	3	1	0	0	0
KP0341	107	KL10	Respiratory secretion	S	ND	<=1	ND	0	0	0	0	0	0	0	0	2	0	0	0	0
KP0342	2270	KL109	Respiratory secretion	S	ND	<=1	ND	0	0	0	0	0	0	0	2	2	0	0	1	0
KP0343	375	unknown	Respiratory secretion	S	ND	<=1	ND	0	0	0	0	0	0	0	0	1	1	0	0	0
KP0344	485	KL62	Others	S	ND	<=1	ND	0	0	0	0	1	0	1	1	2	0	1	0	0
KP0346	29	KL54	Respiratory secretion	S	ND	<=1	ND	0	0	0	0	1	0	1	1	2	0	0	0	0
KP0347	29	KL54	Urine	S	ND	<=1	ND	0	0	0	0	0	0	2	0	2	1	0	0	0
KP0348	3625	KL13	Respiratory secretion	S	ND	<=1	ND	0	0	0	0	0	0	0	1	3	0	0	0	0
KP0349	23	KL1	Respiratory secretion	S	ND	<=1	ND	0	0	0	0	0	0	0	0	1	1	0	0	0
KP0350	700	KL1	Blood	S	ND	<=1	ND	0	0	0	0	0	0	0	0	2	0	0	0	0
KP0351	412	KL57	Respiratory secretion	S	ND	<=1	ND	0	0	0	0	0	0	0	1	1	0	0	0	0
KP0352	36	KL27	Urine	S	ND	<=1	ND	0	0	0	0	0	0	0	0	0	0	0	0	0
KP0354	35	KL62	Respiratory secretion	S	ND	<=1	ND	0	0	0	0	0	0	0	1	3	0	0	0	0
KP0355	151	KL2	Respiratory secretion	S	ND	<=1	ND	0	0	0	0	1	0	1	0	3	0	0	0	0
KP0356	-	KL39	Wound secretion	S	ND	<=1	ND	0	0	0	0	0	0	0	0	0	0	0	0	0
KP0357	716	KL110	Respiratory secretion	S	ND	<=1	ND	0	0	0	0	1	0	0	1	3	0	1	0	0
KP0358	15	KL140	Drainage & Puncture fluid	S	ND	<=1	ND	0	0	0	0	1	0	1	2	1	0	0	1	0
KP0359	1661	KL117	Respiratory secretion	S	ND	<=1	ND	0	0	0	0	1	0	1	0	2	0	1	0	0
KP0360	65	KL2	Respiratory secretion	S	ND	<=1	ND	0	0	0	0	0	0	0	0	2	1	0	0	0
KP0361	290	KL21	Respiratory secretion	S	ND	<=1	ND	0	0	0	0	0	0	0	0	3	0	0	1	0
KP0362	111	KL63	Blood	S	ND	<=1	ND	0	0	0	0	0	0	0	0	0	0	0	0	0
KP0363	610	KL55	Respiratory secretion	S	ND	<=1	ND	0	0	0	1	0	0	0	0	2	0	0	0	0
KP0365	25	KL2	Respiratory secretion	S	ND	<=1	ND	0	0	0	0	0	0	0	1	1	1	0	0	0
KP0366	37	KL12	Blood	S	ND	<=1	ND	0	0	0	0	0	0	0	0	1	1	0	1	0
KP0367	1035	KL19	Blood	S	ND	<=1	ND	0	0	0	0	0	0	1	1	1	0	0	0	0
KP0368	45	KL15	Blood	S	ND	<=1	ND	0	0	0	1	1	0	1	1	2	0	0	0	0
KP0369	485	KL110	Wound secretion	S	ND	<=1	ND	0	0	0	0	0	0	0	1	5	0	1	0	0
KP0370	45	KL15	Blood	S	ND	<=1	ND	0	0	0	1	1	0	1	1	1	0	0	0	0
KP0371	412	KL57	Respiratory secretion	S	ND	<=1	ND	0	0	0	0	0	0	0	0	1	0	0	0	0
KP0372	412	KL57	Respiratory secretion	S	ND	<=1	ND	0	0	0	0	0	0	0	0	2	0	0	0	0
KP0374	375	KL2	Wound secretion	S	ND	<=1	ND	0	0	0	0	0	0	0	0	1	1	0	0	0
KP0375	-	KL39	Wound secretion	S	ND	<=1	ND	0	0	0	0	0	0	0	0	0	0	0	0	0
KP0376	412	KL57	Respiratory secretion	S	ND	<=1	ND	0	0	0	0	0	0	0	1	1	0	0	0	0
KP0377	592	KL57	Respiratory secretion	S	ND	<=1	ND	0	0	0	0	0	0	0	1	2	1	0	0	0
KP0379	133	KL116	Respiratory secretion	S	ND	<=1	ND	0	0	0	0	0	0	0	1	2	0	0	1	0
KP0380	23	KL1	Respiratory secretion	S	ND	<=1	ND	0	0	0	0	0	0	0	0	1	1	0	0	0
KP0381	36	KL27	Respiratory secretion	S	ND	<=1	ND	0	0	0	0	1	0	0	0	2	0	0	0	0
KP0382	268	KL20	Respiratory secretion	S	ND	<=1	ND	0	0	0	0	0	0	0	0	2	0	0	0	0
KP0383	290	KL21	Respiratory secretion	S	ND	<=1	ND	0	0	0	0	1	0	1	0	4	0	0	0	0
KP0386	1552	KL24	Respiratory secretion	S	ND	<=1	ND	0	0	0	0	1	0	1	1	3	0	0	0	0
KP0387	1049	KL5	Respiratory secretion	S	ND	<=1	ND	0	0	0	0	0	0	0	0	2	0	0	0	0
KP0388	564	KL28	Respiratory secretion	S	ND	<=1	ND	0	0	0	0	0	0	0	1	2	0	0	0	0
KP0389	11	KL47	Respiratory secretion	R	ND	>=16	ND	0	1	0	0	2	0	1	1	1	0	0	1	0
KP0391	806	KL108	Respiratory secretion	S	ND	<=1	ND	0	0	0	0	0	0	1	0	3	0	0	1	0
KP0392	742	KL15	Urine	S	ND	<=1	ND	0	0	0	0	1	0	0	0	3	0	0	0	0
KP0393	111	KL63	Drainage & Puncture fluid	S	ND	<=1	ND	0	0	0	0	0	0	0	0	1	1	0	0	0
KP0394	23	KL1	Abscess	S	ND	<=1	ND	0	0	0	0	0	0	0	0	1	1	0	0	0
KP0395	721	KL25	Respiratory secretion	S	ND	<=1	ND	0	0	0	0	0	0	0	0	4	1	0	1	0
KP0396	412	KL57	Respiratory secretion	S	ND	<=1	ND	0	0	0	0	0	0	0	0	1	0	0	0	0
KP0397	45	KL15	Respiratory secretion	S	ND	<=1	ND	0	0	0	1	1	0	1	1	2	0	0	0	0
KP0398	11	KL47	Urine	R	ND	>=16	ND	0	1	0	0	1	0	1	1	1	0	0	1	0
KP0400	23	KL1	Drainage & Puncture fluid	S	ND	<=1	ND	0	0	0	0	1	0	0	1	2	1	0	0	0
KP0401	23	KL1	Respiratory secretion	S	ND	<=1	ND	0	0	0	0	0	0	0	0	2	1	0	0	0
KP0403	11	KL47	Respiratory secretion	R	ND	>=16	ND	0	1	0	0	1	0	1	1	1	0	0	1	0
KP0404	11	KL47	Respiratory secretion	R	ND	>=16	ND	0	1	0	0	2	0	1	1	1	0	0	1	0
KP0406	105	KL102	Respiratory secretion	S	ND	<=1	ND	0	0	0	0	1	0	1	1	3	1	1	0	0
KP0408	234	KL122	Respiratory secretion	S	ND	<=1	ND	0	0	0	0	1	0	0	0	1	1	0	0	0
KP0409	11	KL47	Wound secretion	R	ND	>=16	ND	0	1	0	0	1	0	1	1	1	0	0	1	0
KP0411	23	KL1	Respiratory secretion	S	ND	<=1	ND	0	0	0	0	0	0	0	1	1	1	0	0	0
KP0412	11	KL47	Respiratory secretion	R	ND	>=16	ND	0	1	0	0	2	0	1	1	2	0	0	1	0
KP0413	2294	KL45	Respiratory secretion	S	ND	<=1	ND	0	0	0	0	1	0	1	1	3	0	1	0	0
KP0415	11	KL47	Drainage & Puncture fluid	R	ND	>=16	ND	0	1	0	0	1	0	1	1	1	0	0	1	0
KP0416	420	KL20	Wound secretion	S	ND	<=1	ND	0	0	0	1	1	0	1	0	3	1	0	0	0
KP0418	11	KL47	Respiratory secretion	R	ND	>=16	ND	0	1	0	0	0	0	1	1	1	0	0	1	0
KP0419	11	KL47	Drainage & Puncture fluid	R	ND	>=16	ND	0	1	0	0	1	0	1	1	1	0	0	1	0
KP0420	375	KL2	Respiratory secretion	S	ND	<=1	ND	0	0	0	0	0	0	0	0	0	0	0	0	0
KP0422	11	KL47	Drainage & Puncture fluid	R	ND	>=16	ND	0	1	0	0	1	0	1	1	1	0	0	1	0
KP0423	45	KL15	Respiratory secretion	S	ND	<=1	ND	0	0	0	1	1	0	0	1	2	0	0	0	0
KP0425	45	KL15	Respiratory secretion	S	ND	<=1	ND	0	0	0	1	1	0	1	1	2	0	0	0	0
KP0426	15	KL8	Respiratory secretion	S	ND	<=1	ND	0	0	0	0	1	0	1	2	1	0	1	1	0
KP0430	23	KL1	Respiratory secretion	S	ND	<=1	ND	0	0	0	0	0	0	0	0	1	1	0	0	0
KP0431	23	KL1	Respiratory secretion	S	ND	<=1	ND	0	0	0	0	0	0	0	0	1	1	0	0	0
KP0432	11	KL47	Respiratory secretion	R	ND	>=16	ND	0	1	0	0	1	0	1	1	1	0	0	1	0
KP0433	11	KL47	Respiratory secretion	R	ND	>=16	ND	0	1	0	0	1	0	1	1	1	0	0	1	0
KP0434	11	KL157	Urine	S	ND	<=1	ND	0	0	0	0	0	0	1	1	4	0	0	1	0
KP0435	11	KL47	Drainage & Puncture fluid	R	ND	>=16	ND	0	1	0	0	1	0	1	1	1	0	0	1	0
KP0436	23	KL1	Drainage & Puncture fluid	S	ND	<=1	ND	0	0	0	0	0	0	0	0	1	1	0	0	0
KP0438	15	KL19	Respiratory secretion	S	ND	<=1	ND	0	0	0	1	1	0	1	0	3	0	0	0	0
KP0439	11	KL47	Respiratory secretion	R	ND	>=16	ND	0	1	0	0	1	0	1	1	1	0	0	1	0
KP0440	37	KL12	Respiratory secretion	S	ND	<=1	ND	0	0	0	0	0	0	0	0	0	0	0	0	0
KP0443	449	KL22	Respiratory secretion	S	ND	<=1	ND	0	0	0	0	1	0	0	1	3	0	0	1	0
KP0444	592	unknown	Respiratory secretion	S	ND	<=1	ND	0	0	0	0	0	0	0	1	1	1	0	0	0
KP0445	23	KL1	Respiratory secretion	S	ND	<=1	ND	0	0	0	0	0	0	0	2	1	1	0	0	0
KP0446	43	unknown	Respiratory secretion	S	ND	<=1	ND	0	0	0	0	1	0	1	1	2	0	0	1	0
KP0448	37	KL38	Respiratory secretion	S	ND	<=1	ND	0	0	0	0	1	0	0	1	1	0	0	0	0
KP0449	15	KL24	Wound secretion	S	ND	<=1	ND	0	0	0	1	1	0	1	0	2	0	0	0	0
KP0453	11	KL47	Respiratory secretion	R	ND	>=16	ND	0	1	0	0	1	0	0	1	1	0	0	1	0
KP0454	268	KL20	Respiratory secretion	S	ND	<=1	ND	0	0	0	0	0	0	0	1	1	0	0	0	0
KP0455	37	KL12	Respiratory secretion	S	ND	<=1	ND	0	0	0	0	1	0	1	1	4	0	0	0	0
KP0456	23	KL1	Respiratory secretion	S	ND	<=1	ND	0	0	0	0	0	0	0	0	1	1	0	0	0
KP0457	11	KL47	Respiratory secretion	R	ND	>=16	ND	0	1	0	0	1	0	1	1	1	0	0	1	0
KP0458	86	KL2	Respiratory secretion	S	ND	<=1	ND	0	0	0	0	0	0	0	0	1	1	0	0	0
KP0459	65	KL2	Blood	S	ND	<=1	ND	0	0	0	0	0	0	0	0	1	1	0	0	0
KP0460	11	KL47	Respiratory secretion	R	ND	>=16	ND	0	1	0	0	1	0	1	1	1	0	0	1	0
KP0461	23	KL1	Digestive system secretion	S	ND	<=1	ND	0	0	0	0	2	0	1	0	4	1	0	1	0
KP0462	17	unknown	Respiratory secretion	S	ND	<=1	ND	0	0	0	0	1	0	0	0	1	0	0	1	0
KP0464	218	unknown	Respiratory secretion	S	ND	<=1	ND	0	0	0	0	1	0	1	1	3	0	0	0	0
KP0466	23	KL1	Blood	S	ND	<=1	ND	0	0	0	0	0	0	0	0	1	1	0	0	0
KP0467	11	KL47	Drainage & Puncture fluid	R	ND	>=16	ND	0	1	0	0	1	0	1	1	1	0	0	1	0
KP0470	11	KL47	Respiratory secretion	R	ND	>=16	ND	0	1	0	0	2	0	1	1	1	0	0	1	0
KP0473	11	KL47	Respiratory secretion	R	ND	>=16	ND	0	1	0	0	2	0	1	1	1	0	0	1	0
KP0474	11	KL47	Others	R	ND	>=16	ND	0	1	0	0	1	0	1	1	1	0	0	1	0
KP0475	11	KL47	Others	R	ND	>=16	ND	0	1	0	0	1	0	1	1	1	0	0	1	0
KP0476	792	KL25	Urine	S	ND	<=1	ND	0	0	0	0	1	0	0	1	0	0	0	1	0
KP0477	700	KL1	Tractus genitalis secretion	S	ND	<=1	ND	0	0	0	0	0	0	0	0	0	0	0	0	0
KP0480	86	KL2	Respiratory secretion	S	ND	<=1	ND	0	0	0	0	0	0	0	1	1	1	0	0	0
KP0481	893	unknown	Blood	S	ND	<=1	ND	0	0	0	0	0	0	0	0	2	0	0	0	0
KP0482	12	KL122	Respiratory secretion	S	ND	<=1	ND	0	0	0	0	1	0	1	0	3	0	0	0	0
KP0483	231	KL51	Blood	S	ND	<=1	ND	0	0	0	0	1	0	1	1	2	0	0	1	0
KP0485	11	KL47	Blood	R	ND	>=16	ND	0	1	0	0	1	0	1	1	1	0	0	1	0
KP0486	420	KL20	Wound secretion	S	ND	<=1	ND	0	0	0	0	0	0	0	1	1	1	0	0	0
KP0487	1933	KL23	Respiratory secretion	S	ND	<=1	ND	0	0	0	0	1	0	1	1	3	0	0	1	1
KP0490	86	KL2	Respiratory secretion	S	ND	<=1	ND	0	0	0	0	0	0	0	0	1	1	0	0	0
KP0491	11	KL47	Respiratory secretion	R	ND	8	ND	0	1	0	0	1	0	0	1	1	0	0	1	0
KP0492	12	KL122	Respiratory secretion	S	ND	<=1	ND	0	0	0	0	1	0	1	0	3	0	0	0	0
KP0493	15	KL19	Respiratory secretion	S	ND	<=1	ND	0	0	0	1	1	0	1	0	3	0	0	0	0
KP0494	412	KL57	Drainage & Puncture fluid	S	ND	<=1	ND	0	0	0	0	0	0	0	0	1	0	0	0	0
KP0495	15	KL19	Respiratory secretion	S	ND	<=1	ND	0	0	0	1	1	0	0	0	2	0	0	0	0
KP0496	5270	KL54	Respiratory secretion	S	ND	<=1	ND	0	0	0	0	0	0	0	0	1	1	0	0	0
KP0497	23	KL1	Drainage & Puncture fluid	S	ND	<=1	ND	0	0	0	0	0	0	0	2	1	1	0	0	0
KP0498	1213	KL103	Respiratory secretion	S	ND	<=1	ND	0	0	0	0	0	0	0	1	4	0	0	0	0
KP0499	218	unknown	Respiratory secretion	S	ND	<=1	ND	0	0	0	0	0	0	0	1	2	0	0	0	0
KP0500	29	KL54	Blood	S	ND	<=1	ND	0	0	0	0	0	0	1	0	3	0	0	0	0
KP0501	11	KL47	Respiratory secretion	R	ND	>=16	ND	0	1	0	0	1	0	1	1	1	0	0	1	0
KP0502	29	KL54	Blood	S	ND	<=1	ND	0	0	0	0	0	0	0	0	1	1	0	0	0
KP0503	15	KL19	Respiratory secretion	S	ND	<=1	ND	0	0	0	1	1	0	0	0	2	0	0	0	0
KP0505	15	KL19	Respiratory secretion	S	ND	<=1	ND	0	0	0	0	1	0	1	0	2	0	0	0	0
KP0506	11	KL47	Respiratory secretion	R	ND	>=16	ND	0	1	0	0	1	0	1	1	1	0	0	1	0
KP0507	11	KL15	Respiratory secretion	R	ND	4	ND	0	0	0	1	1	0	1	0	2	0	0	1	0
KP0508	495	unknown	Drainage & Puncture fluid	S	ND	<=1	ND	0	0	0	0	1	0	1	1	0	0	0	0	0
KP0509	11	KL47	Respiratory secretion	R	ND	>=16	ND	0	1	0	0	1	0	1	1	1	0	0	1	0
KP0510	528	KL128	Urine	S	ND	<=1	ND	0	0	0	0	2	0	1	0	4	0	0	1	0
KP0511	15	KL19	Respiratory secretion	S	ND	<=1	ND	0	0	0	1	1	0	1	0	3	0	0	0	0
KP0513	11	KL47	Respiratory secretion	R	ND	>=16	ND	0	1	0	0	1	0	1	1	1	0	0	1	0
KP0515	25	KL2	Respiratory secretion	S	ND	<=1	ND	0	0	0	0	0	0	0	1	3	0	0	0	0
KP0516	23	KL1	Wound secretion	S	ND	<=1	ND	0	0	0	0	0	0	0	0	2	1	0	0	0
KP0517	268	KL20	Respiratory secretion	S	ND	<=1	ND	0	0	0	0	0	0	0	0	1	0	0	0	0
KP0518	15	KL19	Respiratory secretion	S	ND	<=1	ND	0	0	0	1	1	0	1	0	3	0	0	0	0
KP0519	23	KL1	Respiratory secretion	S	ND	<=1	ND	0	0	0	0	0	0	0	0	1	1	0	0	0
KP0521	23	KL1	Drainage & Puncture fluid	S	ND	<=1	ND	0	0	0	0	0	0	0	0	1	1	0	0	0
KP0522	412	KL57	Respiratory secretion	S	ND	<=1	ND	0	0	0	0	0	0	0	1	1	0	0	0	0
KP0525	11	KL47	Respiratory secretion	R	ND	>=16	ND	0	1	0	0	1	0	1	1	1	0	0	1	0
KP0526	792	KL25	Urine	S	ND	<=1	ND	0	0	0	0	1	0	0	1	1	0	0	1	0
KP0529	661	KL140	Respiratory secretion	S	ND	<=1	ND	0	0	0	0	1	0	1	1	3	0	1	0	0
KP0530	375	KL2	Respiratory secretion	I	ND	2	ND	0	0	0	0	0	0	0	0	1	1	0	0	0
KP0531	11	KL47	Wound secretion	R	ND	>=16	ND	0	1	0	0	1	0	1	1	1	0	0	1	0
KP0532	11	KL47	Respiratory secretion	R	ND	>=16	ND	0	1	0	0	1	0	1	1	1	0	0	1	0
KP0533	11	KL47	Respiratory secretion	R	ND	>=16	ND	0	1	0	0	1	0	1	1	1	0	0	1	0
KP0534	23	KL1	Respiratory secretion	S	ND	<=1	ND	0	0	0	0	0	0	0	0	1	1	0	0	0
KP0535	23	KL1	Respiratory secretion	S	ND	<=1	ND	0	0	0	0	0	0	0	0	1	1	0	0	0
KP0536	592	KL57	Blood	S	ND	<=1	ND	0	0	0	0	0	0	0	1	2	1	0	0	0
KP0537	380	unknown	Respiratory secretion	S	ND	<=1	ND	0	0	0	0	0	0	0	0	3	0	0	0	0
KP0538	1540	unknown	Respiratory secretion	S	ND	<=1	ND	0	0	0	0	0	0	1	0	3	0	0	0	0
KP0539	15	KL19	Drainage & Puncture fluid	S	ND	<=1	ND	0	0	0	1	1	0	1	0	3	0	0	0	0
KP0540	86	KL2	Respiratory secretion	S	ND	<=1	ND	0	0	0	0	0	0	0	0	1	1	0	0	0
KP0541	86	KL2	Respiratory secretion	S	ND	<=1	ND	0	0	0	0	0	0	0	0	1	1	0	0	0
KP0542	15	KL19	Respiratory secretion	S	ND	<=1	ND	0	0	0	1	1	0	0	0	2	0	0	0	0
KP0545	11	KL47	Drainage & Puncture fluid	S	ND	<=1	ND	0	1	0	0	1	0	1	1	1	0	0	1	0
KP0546	-	KL1	Blood	S	ND	<=1	ND	0	0	0	0	0	0	0	0	2	0	0	1	0
KP0547	1660	KL1	Respiratory secretion	S	ND	<=1	ND	0	0	0	0	0	0	0	0	2	0	0	0	0
KP0548	11	KL47	Urine	R	ND	4	ND	0	1	0	0	1	0	1	1	2	0	0	1	0
KP0549	11	KL47	Respiratory secretion	R	ND	>=16	ND	0	1	0	0	1	0	1	1	1	0	0	1	0
KP0551	828	KL5	Blood	S	ND	<=1	ND	0	0	0	0	0	0	0	1	4	0	0	0	0
KP0552	11	KL47	Digestive system secretion	R	ND	>=16	ND	0	1	0	0	1	0	1	1	1	0	0	1	0
KP0553	485	KL5	Respiratory secretion	S	ND	<=1	ND	0	0	0	0	0	0	0	0	1	1	0	0	0
KP0554	11	KL47	Respiratory secretion	R	ND	>=16	ND	0	1	0	0	1	0	1	1	1	0	0	1	0
KP0555	23	KL1	Respiratory secretion	S	ND	<=1	ND	0	0	0	0	0	0	0	0	1	1	0	0	0
KP0556	449	KL22	Drainage & Puncture fluid	S	ND	<=1	ND	0	0	0	0	1	0	1	1	3	0	0	0	0
KP0558	11	KL47	Respiratory secretion	R	ND	>=16	ND	0	1	0	0	1	0	1	1	1	0	0	1	0
KP0560	11	KL47	Urine	R	ND	>=16	ND	0	1	0	0	1	0	1	1	1	0	0	1	0
KP0562	11	KL47	Digestive system secretion	R	ND	>=16	ND	0	1	0	0	1	0	1	1	1	0	0	1	0
KP0563	25	KL2	Wound secretion	S	ND	<=1	ND	0	0	0	0	0	0	0	1	1	1	0	0	0
KP0565	11	KL47	Blood	R	ND	>=16	ND	0	1	0	0	1	0	1	1	1	0	0	1	0
KP0567	11	KL47	Respiratory secretion	R	ND	>=16	ND	0	1	0	0	1	0	1	1	1	0	0	1	0
KP0569	592	KL57	Blood	S	ND	<=1	ND	0	0	0	0	0	0	0	1	1	1	0	0	0
KP0570	11	KL47	Respiratory secretion	R	ND	>=16	ND	0	1	0	0	1	0	1	1	1	0	0	1	0
KP0571	11	KL47	Respiratory secretion	R	ND	>=16	ND	0	1	0	0	1	0	1	1	1	0	0	1	0
KP0572	35	KL108	Respiratory secretion	S	ND	<=1	ND	0	0	0	0	1	0	0	3	4	0	0	0	0
KP0573	11	KL47	Respiratory secretion	R	ND	>=16	ND	0	1	0	0	1	0	0	1	1	0	0	1	0
KP0574	11	KL47	Respiratory secretion	R	ND	>=16	ND	0	1	0	0	1	0	1	1	1	0	0	1	0
KP0575	23	KL1	Drainage & Puncture fluid	S	ND	<=1	ND	0	0	0	0	0	0	0	0	1	1	0	0	0
KP0576	15	KL24	Urine	S	ND	<=1	ND	0	0	0	1	1	0	1	1	4	0	1	0	0
KP0577	111	KL63	Respiratory secretion	S	ND	<=1	ND	0	0	0	0	0	0	0	0	0	0	0	0	0
KP0578	11	KL47	Blood	R	ND	>=16	ND	0	1	0	0	1	0	1	1	1	0	0	1	0
KP0579	592	KL57	Respiratory secretion	S	ND	<=1	ND	0	0	0	0	0	0	0	1	1	1	0	0	0
KP0581	-	KL15	Respiratory secretion	S	ND	<=1	ND	0	0	0	0	0	0	0	1	1	0	0	0	0
KP0584	449	KL22	Respiratory secretion	S	ND	<=1	ND	0	0	0	0	1	0	0	1	4	0	0	1	0
KP0586	43	KL61	Urine	R	ND	>=16	ND	0	0	1	0	0	0	1	3	3	0	0	1	1
KP0587	11	KL47	Drainage & Puncture fluid	R	ND	>=16	ND	0	1	0	0	1	0	1	1	1	0	0	1	0
KP0588	11	KL47	Wound secretion	R	ND	>=16	ND	0	1	0	0	2	0	1	1	1	0	0	1	0
KP0589	11	KL47	Respiratory secretion	R	ND	>=16	ND	0	1	0	0	1	0	1	1	1	0	0	1	0
KP0590	11	KL47	Respiratory secretion	R	ND	>=16	ND	0	1	0	0	1	0	1	1	1	0	0	1	0
KP0591	20	KL28	Respiratory secretion	S	ND	<=1	ND	0	0	0	0	1	0	1	0	3	0	1	0	0
KP0592	11	KL47	Respiratory secretion	R	ND	>=16	ND	0	1	0	0	1	0	1	1	1	0	0	1	0
KP0597	268	KL20	Respiratory secretion	S	ND	<=1	ND	0	0	0	0	0	0	0	1	1	0	0	0	0
KP0603	11	KL47	Respiratory secretion	R	ND	>=16	ND	0	1	0	0	1	0	1	1	1	0	0	1	0
KP0604	528	KL128	Respiratory secretion	S	ND	<=1	ND	0	0	0	0	2	0	1	0	4	0	0	1	0
KP0605	11	KL47	Respiratory secretion	R	ND	>=16	ND	0	1	0	0	1	0	1	1	1	0	0	1	0
KP0606	11	KL47	CSF	R	ND	>=16	ND	0	1	0	0	1	0	1	1	1	0	0	1	0
KP0609	551	KL18	Respiratory secretion	S	ND	<=1	ND	0	0	0	1	1	0	1	0	2	0	0	0	0
KP0611	86	KL2	Respiratory secretion	S	ND	<=1	ND	0	0	0	0	0	0	0	0	1	1	0	0	0
KP0612	323	KL21	Respiratory secretion	R	ND	>=16	ND	0	0	0	1	1	0	1	0	2	0	0	0	0
KP0613	45	KL43	Respiratory secretion	S	ND	<=1	ND	0	0	0	0	1	0	1	1	4	0	0	0	0
KP0615	380	unknown	Respiratory secretion	S	ND	<=1	ND	0	0	0	0	0	0	0	0	3	0	0	0	0
KP0617	17	KL25	Wound secretion	S	ND	<=1	ND	0	0	0	0	1	0	0	1	3	0	0	0	0
KP0620	11	KL47	Respiratory secretion	S	ND	<=1	ND	0	1	0	0	1	0	1	1	1	0	0	1	0
KP0621	11	KL47	Respiratory secretion	R	ND	>=16	ND	0	1	0	0	1	0	1	1	1	0	0	1	0
KP0624	2445	KL28	Respiratory secretion	S	ND	<=1	ND	0	0	0	0	0	0	0	1	1	0	0	0	0
KP0625	497	KL16	Respiratory secretion	S	ND	<=1	ND	0	0	0	0	0	0	0	0	0	0	0	0	0
KP0627	200	KL15	Respiratory secretion	S	ND	<=1	ND	0	0	0	0	1	0	1	0	2	0	1	0	0
KP0628	23	KL1	Respiratory secretion	S	ND	<=1	ND	0	0	0	0	0	0	0	0	1	1	0	0	0
KP0629	23	KL1	Respiratory secretion	S	ND	<=1	ND	0	0	0	0	0	0	0	0	1	1	0	0	0
KP0630	1660	KL1	Respiratory secretion	S	ND	<=1	ND	0	0	0	0	0	0	0	0	2	1	0	0	0
KP0631	20	KL28	Respiratory secretion	S	ND	<=1	ND	0	0	0	0	1	0	0	1	1	1	0	1	0
KP0632	3034	KL24	Drainage & Puncture fluid	S	ND	<=1	ND	0	0	0	0	0	0	0	1	1	0	0	0	0
KP0633	11	KL47	Drainage & Puncture fluid	R	ND	>=16	ND	0	1	0	0	1	0	1	1	1	0	0	1	0
KP0635	17	KL25	Respiratory secretion	S	ND	<=1	ND	0	0	0	0	0	0	0	0	2	0	0	1	0
KP0637	3712	unknown	Others	S	ND	<=1	ND	0	0	0	0	1	0	0	1	3	0	0	0	0
KP0638	15	KL24	Urine	S	ND	<=1	ND	0	0	0	1	1	0	1	1	4	0	1	0	0
KP0639	11	KL47	Respiratory secretion	R	ND	>=16	ND	0	1	0	0	1	0	1	1	1	0	0	1	0
KP0641	11	KL47	Wound secretion	R	ND	>=16	ND	0	1	0	0	1	0	1	1	1	0	0	1	0
KP0643	65	KL2	Respiratory secretion	S	ND	<=1	ND	0	0	0	0	0	0	0	0	1	1	0	0	0
KP0644	592	KL57	Respiratory secretion	S	ND	<=1	ND	0	0	0	0	0	0	0	1	1	1	0	0	0
KP0646	660	KL16	Respiratory secretion	S	ND	<=1	ND	0	0	0	0	0	0	0	0	1	1	0	0	0
KP0648	412	KL57	Respiratory secretion	S	ND	<=1	ND	0	0	0	0	0	0	0	0	2	0	0	0	0
KP0650	23	KL1	Others	S	ND	<=1	ND	0	0	0	0	0	0	0	0	1	1	0	0	0
KP0652	11	KL47	Respiratory secretion	R	ND	>=16	ND	0	1	0	0	2	0	1	1	2	0	0	1	0
KP0654	11	KL47	Respiratory secretion	R	ND	>=16	ND	0	1	0	0	0	0	0	2	2	0	1	0	0
KP0657	11	KL47	Respiratory secretion	R	ND	>=16	ND	0	1	0	0	2	0	1	1	2	0	0	1	0
KP0658	592	KL57	Respiratory secretion	S	ND	<=1	ND	0	0	0	0	1	0	1	0	3	1	0	0	0
KP0659	1661	KL117	Respiratory secretion	S	ND	<=1	ND	0	0	0	0	1	0	1	0	2	0	1	0	0
KP0660	23	KL1	Respiratory secretion	S	ND	<=1	ND	0	0	0	0	0	0	0	0	1	1	0	0	0
KP0661	65	KL2	Drainage & Puncture fluid	S	ND	<=1	ND	0	0	0	0	0	0	0	0	1	1	0	0	0
KP0666	5278	KL28	Urine	S	ND	<=1	ND	0	0	0	0	0	0	0	1	0	0	0	0	0
KP0667	186	KL125	Respiratory secretion	S	ND	<=1	ND	0	0	0	0	0	0	0	0	2	0	0	0	0
KP0672	86	KL2	Abscess	S	ND	<=1	ND	0	0	0	0	0	0	0	0	1	1	0	0	0
KP0673	322	KL15	Urine	S	ND	<=1	ND	0	0	0	0	1	0	1	1	3	0	1	0	0
KP0674	788	KL39	Wound secretion	S	ND	<=1	ND	0	0	0	0	1	0	1	0	2	0	1	0	0
KP0675	23	KL1	Respiratory secretion	I	ND	2	ND	0	0	0	0	0	0	0	0	2	1	0	0	0
KP0676	11	KL47	Respiratory secretion	R	ND	>=16	ND	0	1	0	0	1	0	1	1	1	0	0	1	0
KP0678	23	KL1	Respiratory secretion	S	ND	<=1	ND	0	0	0	0	0	0	0	1	1	1	0	0	0
KP0679	11	KL47	Urine	R	ND	>=16	ND	0	1	0	0	2	0	1	1	2	0	0	1	0
KP0681	15	KL19	Drainage & Puncture fluid	S	ND	<=1	ND	0	0	0	1	1	0	1	0	3	0	0	0	0
KP0682	29	KL54	Blood	S	ND	<=1	ND	0	0	0	0	0	0	0	0	1	0	0	0	0
KP0683	11	KL47	Respiratory secretion	R	ND	>=16	ND	0	1	0	0	1	0	1	1	1	0	0	1	0
KP0684	551	KL18	Respiratory secretion	S	ND	<=1	ND	0	0	0	0	1	0	0	1	4	0	0	0	0
KP0685	292	KL153	Blood	S	ND	<=1	ND	0	0	0	0	1	0	0	1	4	0	0	0	0
KP0686	86	KL2	Respiratory secretion	S	ND	<=1	ND	0	0	0	0	0	0	0	0	1	1	0	0	0
KP0688	307	KL102	Blood	S	ND	<=1	ND	0	0	0	1	1	0	1	1	1	0	0	0	0
KP0689	299	KL7	Tractus genitalis secretion	S	ND	<=1	ND	0	0	0	0	0	0	0	0	3	0	0	0	0
KP0690	29	KL54	Respiratory secretion	I	ND	2	ND	0	0	0	0	0	0	0	0	1	0	0	0	0
KP0691	1035	KL19	Respiratory secretion	S	ND	<=1	ND	0	0	0	0	1	0	1	1	3	0	0	0	1
KP0692	17	KL127	Urine	S	ND	<=1	ND	0	0	0	0	0	0	0	0	2	0	0	0	0
KP0694	25	KL2	Respiratory secretion	R	ND	8	ND	0	0	0	0	0	0	0	1	1	1	0	0	0
KP0695	261	KL102	Respiratory secretion	S	ND	<=1	ND	0	0	0	0	1	0	0	1	3	0	0	0	0
KP0696	11	KL47	Wound secretion	R	ND	>=16	ND	0	1	0	0	1	0	1	1	1	0	0	1	0
KP0697	11	KL47	Respiratory secretion	R	ND	>=16	ND	0	1	0	0	1	0	1	1	1	0	0	1	0
KP0700	-	KL12	Drainage & Puncture fluid	S	ND	<=1	ND	0	0	0	0	0	0	0	1	0	0	1	0	0
KP0701	1968	KL102	Respiratory secretion	S	ND	<=1	ND	0	0	0	0	1	0	1	1	3	0	0	0	0
KP0702	11	KL47	Urine	R	ND	>=16	ND	0	1	0	0	2	0	1	1	2	0	0	1	0
KP0703	29	KL54	Respiratory secretion	S	ND	<=1	ND	0	0	0	0	0	0	0	1	0	0	0	0	0
KP0704	1213	KL103	Drainage & Puncture fluid	S	ND	<=1	ND	0	0	0	0	0	0	0	0	1	0	0	0	0
KP0705	540	KL21	Respiratory secretion	S	ND	<=1	ND	0	0	0	0	0	0	0	0	3	0	0	0	0
KP0707	11	KL47	Respiratory secretion	R	ND	>=16	ND	0	1	0	0	1	0	1	1	1	0	0	1	0
KP0708	39	KL23	Respiratory secretion	S	ND	<=1	ND	0	0	0	0	1	0	1	0	3	0	0	0	0
KP0709	394	KL3	Blood	S	ND	<=1	ND	0	0	0	0	1	0	1	1	2	0	1	1	0
KP0711	3350	unknown	Blood	R	ND	>=16	ND	0	0	1	0	0	0	0	0	1	0	0	0	1
KP0712	2264	KL110	Respiratory secretion	S	ND	<=1	ND	0	0	0	0	1	0	0	1	4	0	0	0	0
KP0714	412	KL57	Respiratory secretion	S	ND	<=1	ND	0	0	0	0	0	0	0	0	3	0	0	0	0
KP0715	86	KL2	Respiratory secretion	S	ND	<=1	ND	0	0	0	0	0	0	0	0	1	1	0	0	0
KP0716	3350	unknown	Respiratory secretion	R	ND	>=16	ND	0	0	1	0	0	0	0	0	0	0	0	0	1
KP0717	268	KL20	Blood	S	ND	<=1	ND	0	0	0	0	0	0	0	0	1	0	0	0	0
KP0719	412	unknown	Drainage & Puncture fluid	S	ND	<=1	ND	0	0	0	0	0	0	0	0	2	0	0	0	0
KP0720	17	KL55	Respiratory secretion	S	ND	<=1	ND	0	0	0	0	1	0	1	1	3	0	1	1	0
KP0721	11	KL47	Respiratory secretion	R	ND	>=16	ND	0	1	0	0	1	0	1	1	1	0	0	1	0
KP0722	11	KL47	Drainage & Puncture fluid	R	ND	>=16	ND	0	1	0	0	1	0	1	1	1	0	0	1	0
KP0723	785	KL108	Urine	S	ND	<=1	ND	0	0	0	0	0	0	0	1	2	0	0	0	0
KP0724	629	KL10	Blood	S	ND	<=1	ND	0	0	0	0	0	0	1	0	2	0	0	1	0
KP0725	11	KL47	Respiratory secretion	R	ND	>=16	ND	0	1	0	0	1	0	1	1	1	0	0	1	0
KP0727	2054	unknown	Respiratory secretion	S	ND	<=1	ND	0	0	0	0	1	0	1	1	3	0	0	0	0
KP0729	11	KL47	Wound secretion	R	ND	>=16	ND	0	1	0	0	1	0	1	1	1	0	0	1	0
KP0730	60	KL5	Respiratory secretion	S	ND	<=1	ND	0	0	0	0	0	0	0	0	1	0	0	0	0
KP0731	309	KL42	Respiratory secretion	S	ND	<=1	ND	0	0	0	0	1	0	1	1	2	0	1	0	0
KP0732	5284	KL2	Blood	S	ND	<=1	ND	0	0	0	0	0	0	0	0	1	1	0	0	0
KP0733	2264	KL110	Respiratory secretion	S	ND	<=1	ND	0	0	0	0	1	0	0	1	3	0	0	0	0
KP0736	629	KL10	Wound secretion	S	ND	<=1	ND	0	0	0	0	0	0	1	0	2	0	0	1	0
KP0737	883	unknown	Respiratory secretion	S	ND	<=1	ND	0	0	0	0	0	0	0	1	1	0	0	1	0
KP0738	5282	KL81	Urine	S	ND	<=1	ND	0	0	0	0	0	0	0	1	4	1	0	1	0
KP0739	45	KL43	Respiratory secretion	S	ND	<=1	ND	0	0	0	0	0	0	0	1	2	0	0	0	0
KP0740	685	KL15	Drainage & Puncture fluid	S	ND	<=1	ND	0	0	0	0	1	0	0	1	1	0	0	1	0
KP0741	29	KL54	Respiratory secretion	S	ND	<=1	ND	0	0	0	0	1	0	1	0	2	0	1	0	0
KP0743	5283	unknown	Blood	S	ND	<=1	ND	0	0	0	1	1	0	1	0	4	0	0	0	0
KP0744	23	KL1	Respiratory secretion	S	ND	<=1	ND	0	0	0	0	0	0	0	0	1	1	0	0	0
KP0745	307	KL102	Respiratory secretion	S	ND	<=1	ND	0	0	0	1	1	0	1	0	1	0	0	0	0
KP0747	412	KL57	Respiratory secretion	S	ND	<=1	ND	0	0	0	0	0	0	0	0	1	0	0	0	0
KP0750	133	KL116	Respiratory secretion	S	ND	<=1	ND	0	0	0	1	2	0	1	1	3	0	0	0	0
KP0751	188	unknown	Respiratory secretion	S	ND	<=1	ND	0	0	0	0	1	0	0	1	3	0	0	1	0
KP0752	65	KL2	Drainage & Puncture fluid	S	ND	<=1	ND	0	0	0	0	1	0	0	0	1	1	0	0	0
KP0753	70	KL136	Respiratory secretion	S	ND	<=1	ND	0	0	0	0	0	0	0	0	3	0	0	1	0
KP0756	-	KL14	Tractus genitalis secretion	S	ND	<=1	ND	0	0	0	0	0	0	0	1	2	0	0	1	0
KP0757	11	KL47	Blood	R	ND	>=16	ND	0	1	0	0	1	0	1	1	1	0	0	1	0
KP0761	2485	KL81	Wound secretion	S	ND	<=1	ND	0	0	0	0	1	0	1	1	2	0	1	0	0
KP0762	107	unknown	Respiratory secretion	S	ND	<=1	ND	0	0	0	0	1	0	1	1	2	0	0	0	0
KP0763	86	KL2	Respiratory secretion	S	ND	<=1	ND	0	0	0	0	0	0	0	0	1	1	0	0	0
KP0764	65	KL2	Respiratory secretion	S	ND	<=1	ND	0	0	0	0	1	0	0	0	1	1	0	0	0
KP0765	65	KL2	Blood	S	ND	<=1	ND	0	0	0	0	0	0	0	0	1	1	0	0	0
KP0766	111	KL63	Respiratory secretion	S	ND	<=1	ND	0	0	0	0	0	0	0	0	1	1	0	0	0
KP0767	1933	KL23	Respiratory secretion	S	ND	<=1	ND	0	0	0	0	1	0	1	2	3	0	1	1	0
KP0768	65	KL2	Blood	S	ND	<=1	ND	0	0	0	0	0	0	0	0	1	1	0	0	0
KP0769	86	KL2	Respiratory secretion	S	ND	<=1	ND	0	0	0	0	0	0	0	0	1	1	0	0	0
KP0770	23	KL1	Respiratory secretion	S	ND	<=1	ND	0	0	0	0	0	0	0	0	1	1	0	0	0
KP0771	1933	KL23	Respiratory secretion	S	ND	<=1	ND	0	0	0	0	1	0	1	2	3	0	1	1	0
KP0772	5280	KL9	Respiratory secretion	S	ND	<=1	ND	0	0	0	0	0	0	0	1	3	0	0	1	0
KP0773	36	KL102	Urine	S	ND	<=1	ND	0	0	0	0	0	0	0	1	1	0	0	0	0
KP0774	36	KL62	Respiratory secretion	S	ND	<=1	ND	0	0	0	0	0	0	0	1	1	1	0	0	0
KP0775	133	KL116	Urine	S	ND	<=1	ND	0	0	0	0	0	0	0	0	0	0	0	0	0
KP0776	629	KL134	Blood	S	ND	<=1	ND	0	0	0	0	0	0	0	0	1	0	0	0	0
KP0777	23	KL1	Respiratory secretion	S	ND	<=1	ND	0	0	0	0	1	0	1	1	3	1	1	0	0
KP0778	101	unknown	Blood	S	ND	<=1	ND	0	0	0	0	1	0	0	1	3	0	0	0	0
KP0779	15	unknown	Respiratory secretion	S	ND	<=1	ND	0	0	0	0	0	0	1	1	1	0	0	1	0
KP0781	828	KL5	Respiratory secretion	S	ND	<=1	ND	0	0	0	0	0	0	0	0	3	0	0	0	0
KP0782	218	unknown	Blood	S	ND	<=1	ND	0	0	0	0	0	0	0	0	1	0	0	0	0
KP0783	35	KL22	Drainage & Puncture fluid	S	ND	<=1	ND	0	0	0	0	0	0	0	0	3	0	0	0	0
KP0785	15	KL48	Respiratory secretion	S	ND	<=1	ND	0	0	0	0	1	0	1	0	2	0	1	1	0
KP0786	967	KL19	Respiratory secretion	S	ND	<=1	ND	0	0	0	0	1	0	1	0	2	0	1	0	0
KP0788	23	KL1	Respiratory secretion	S	ND	<=1	ND	0	0	0	0	0	0	0	1	1	1	0	0	0
KP0789	251	KL13	Wound secretion	S	ND	<=1	ND	0	0	0	0	0	0	0	1	4	0	1	0	0
KP0790	2451	unknown	Blood	S	ND	<=1	ND	0	0	0	0	0	0	0	0	4	0	0	0	0
KP0791	307	KL102	Respiratory secretion	S	ND	<=1	ND	0	0	0	1	1	0	1	0	2	0	0	0	0
KP0792	2471	unknown	Respiratory secretion	S	ND	<=1	ND	0	0	0	0	0	0	0	1	3	0	0	0	0
KP0793	23	unknown	Respiratory secretion	S	ND	<=1	ND	0	0	0	0	0	0	0	0	3	1	0	0	0
KP0794	1	KL19	Respiratory secretion	S	ND	<=1	ND	0	0	0	0	1	0	0	1	2	0	0	0	0
KP0795	1715	KL17	Respiratory secretion	S	ND	<=1	ND	0	0	0	0	0	0	0	1	1	0	0	0	0
KP0796	36	KL27	Urine	S	ND	<=1	ND	0	0	0	0	1	0	0	0	2	0	0	0	0
KP0797	394	KL3	Respiratory secretion	S	ND	<=1	ND	0	0	0	0	0	0	0	0	2	0	0	0	0
KP0798	1916	KL27	Respiratory secretion	S	ND	<=1	ND	0	0	0	0	0	0	0	1	4	0	0	0	0
KP0799	218	unknown	Respiratory secretion	S	ND	<=1	ND	0	0	0	0	0	0	0	0	1	0	0	0	0
KP0800	950	KL7	Digestive system secretion	S	ND	<=1	ND	0	0	0	0	0	0	0	0	1	0	0	0	0
KP0801	37	KL12	Blood	S	ND	<=1	ND	0	0	0	0	0	0	0	1	2	0	0	0	0
KP0802	36	KL102	Respiratory secretion	S	ND	<=1	ND	0	0	0	0	0	0	0	0	1	0	0	1	0
KP0803	540	unknown	Respiratory secretion	S	ND	<=1	ND	0	0	0	0	0	0	0	1	3	0	0	0	0
KP0804	889	unknown	Drainage & Puncture fluid	S	ND	<=1	ND	0	0	0	0	0	0	0	0	4	0	0	1	0
KP0807	17	KL25	Respiratory secretion	S	ND	<=1	ND	0	0	0	0	1	0	0	0	0	0	0	0	0
KP0810	45	KL24	Tractus genitalis secretion	S	ND	<=1	ND	0	0	0	0	1	0	1	1	2	0	1	0	0
KP0813	20	KL28	Respiratory secretion	S	ND	<=1	ND	0	0	0	0	0	0	0	0	1	0	0	0	0
KP0814	292	KL38	Respiratory secretion	S	ND	<=1	ND	0	0	0	0	0	0	0	0	3	0	0	1	0
KP0815	528	KL128	Respiratory secretion	S	ND	<=1	ND	0	0	0	0	1	0	1	1	2	0	1	0	0
KP0817	37	KL38	Others	S	ND	<=1	ND	0	0	0	0	1	0	1	0	3	0	0	0	0
KP0818	1198	KL24	Respiratory secretion	S	ND	<=1	ND	0	0	0	0	1	0	0	0	2	1	0	0	0
KP0819	188	KL116	Respiratory secretion	S	ND	<=1	ND	0	0	0	0	0	0	0	0	2	0	0	0	0
KP0820	23	KL1	Respiratory secretion	S	ND	<=1	ND	0	0	0	0	0	0	0	1	1	1	0	0	0
KP0821	101	KL106	Respiratory secretion	S	ND	<=1	ND	0	0	0	0	1	0	1	1	3	0	1	0	0
KP0824	882	KL16	Urine	S	ND	<=1	ND	0	0	0	0	0	0	0	1	3	0	0	0	0
KP0825	2185	KL11	Respiratory secretion	S	ND	<=1	ND	0	0	0	0	1	0	1	1	3	0	1	0	0
KP0826	884	KL157	Respiratory secretion	S	ND	<=1	ND	0	0	0	0	1	0	1	1	3	0	0	0	0
KP0827	14	KL157	Urine	S	ND	<=1	ND	0	0	0	0	0	0	0	1	2	0	0	1	0
KP0828	2882	KL128	Respiratory secretion	S	ND	<=1	ND	0	0	0	1	0	0	0	1	0	0	0	1	0
KP0829	2185	KL11	Respiratory secretion	S	ND	<=1	ND	0	0	0	0	1	0	1	1	3	0	1	0	0
KP0831	86	KL2	Wound secretion	S	ND	<=1	ND	0	0	0	0	1	0	1	0	4	1	1	0	0
KP0832	23	KL1	Respiratory secretion	S	ND	<=1	ND	0	0	0	0	0	0	0	0	1	1	0	0	0
KP0833	17	KL127	Others	S	ND	<=1	ND	0	0	0	0	0	0	1	0	2	0	0	0	0
KP0834	15	KL19	Respiratory secretion	S	ND	<=1	ND	0	0	0	1	1	0	1	0	3	0	0	0	0
KP0835	23	KL1	Respiratory secretion	S	ND	<=1	ND	0	0	0	0	0	0	0	2	1	1	0	0	0
KP0836	23	KL1	Respiratory secretion	S	ND	<=1	ND	0	0	0	0	0	0	0	0	1	1	0	0	0
KP0838	37	KL38	Urine	S	ND	<=1	ND	0	0	0	0	1	0	1	1	2	0	0	0	0
KP0839	107	KL102	Wound secretion	S	ND	<=1	ND	0	0	0	0	0	0	0	1	1	0	0	0	0
KP0840	1322	KL139	Respiratory secretion	S	ND	<=1	ND	0	0	0	0	0	0	0	0	1	0	0	0	0
KP0841	86	KL2	Respiratory secretion	S	ND	<=1	ND	0	0	0	0	0	0	0	0	1	1	0	0	0
KP0842	37	KL15	Respiratory secretion	S	ND	<=1	ND	0	0	0	0	1	0	1	1	3	0	1	0	0
KP0843	86	KL2	Respiratory secretion	S	ND	<=1	ND	0	0	0	0	0	0	0	0	1	1	0	0	0
KP0844	15	KL24	Wound secretion	S	ND	<=1	ND	0	0	0	0	1	0	1	1	2	0	1	1	0
KP0845	661	KL27	Tractus genitalis secretion	S	ND	<=1	ND	0	0	0	0	1	0	0	0	1	1	0	0	0
KP0846	86	KL2	Blood	S	ND	<=1	ND	0	0	0	0	0	0	0	0	1	1	0	0	0
KP0847	15	unknown	Wound secretion	S	ND	<=1	ND	0	0	0	0	0	0	0	1	1	0	0	1	0
KP0848	490	KL3	Wound secretion	S	ND	<=1	ND	0	0	0	0	0	0	0	0	0	0	0	0	0
KP0849	23	KL1	Respiratory secretion	S	ND	<=1	ND	0	0	0	0	0	0	0	0	3	1	0	0	0
KP0850	1303	KL58	Respiratory secretion	S	ND	<=1	ND	0	0	0	0	1	0	1	2	2	0	0	1	0
KP0851	631	KL30	Respiratory secretion	S	ND	<=1	ND	0	0	0	0	0	0	0	0	2	0	0	0	0
KP0852	23	KL1	Respiratory secretion	S	ND	<=1	ND	0	0	0	0	0	0	0	1	1	1	0	0	0
KP0853	1027	unknown	Respiratory secretion	S	ND	<=1	ND	0	0	0	0	1	0	1	0	2	0	0	0	0
KP0854	1440	KL19	Urine	S	ND	<=1	ND	0	0	0	0	0	0	0	1	3	0	0	0	0
KP0855	22	unknown	Respiratory secretion	S	ND	<=1	ND	0	0	0	0	1	0	0	1	4	1	0	0	0
KP0856	23	KL1	Respiratory secretion	S	ND	<=1	ND	0	0	0	0	0	0	0	0	1	1	0	0	0
KP0857	37	KL15	Respiratory secretion	S	ND	<=1	ND	0	0	0	0	0	0	0	1	0	0	0	0	0
KP0858	23	KL1	Blood	S	ND	<=1	ND	0	0	0	0	0	0	0	0	3	1	0	0	0
KP0859	17	KL25	Respiratory secretion	S	ND	<=1	ND	0	0	0	0	0	0	1	1	6	0	0	1	0
KP0860	307	KL102	Respiratory secretion	S	ND	<=1	ND	0	0	0	1	1	0	1	0	1	0	0	0	0
KP0861	35	KL108	Respiratory secretion	S	ND	<=1	ND	0	0	0	0	0	0	0	1	4	0	1	0	0
KP0863	86	KL2	Drainage & Puncture fluid	S	ND	<=1	ND	0	0	0	0	0	0	0	0	1	1	0	0	0
KP0864	17	KL141	Drainage & Puncture fluid	S	ND	<=1	ND	0	0	0	0	1	0	0	1	3	0	0	0	0
KP0865	17	KL55	Tractus genitalis secretion	S	ND	<=1	ND	0	0	0	0	0	0	0	1	2	0	0	1	0
KP0866	3712	unknown	Respiratory secretion	S	ND	<=1	ND	0	0	0	1	0	0	0	0	2	0	0	0	0
KP0870	3179	KL140	Respiratory secretion	S	ND	<=1	ND	0	0	0	0	0	0	0	0	0	0	0	0	0
KP0871	35	KL22	Wound secretion	S	ND	<=1	ND	0	0	0	0	0	0	0	1	2	0	0	0	0
KP0872	37	KL15	Blood	S	ND	<=1	ND	0	0	0	0	0	0	0	1	0	0	0	0	0
KP0873	86	KL2	Drainage & Puncture fluid	S	ND	<=1	ND	0	0	0	0	0	0	0	0	1	1	0	0	0
KP0874	40	KL102	Tractus genitalis secretion	S	ND	<=1	ND	0	0	0	0	0	0	0	1	2	0	0	0	0
KP0875	37	KL15	Respiratory secretion	S	ND	<=1	ND	0	0	0	0	0	0	0	0	3	0	0	0	0
KP0876	412	KL57	Respiratory secretion	S	ND	<=1	ND	0	0	0	0	0	0	0	0	1	0	0	0	0
KP0877	37	KL38	Respiratory secretion	S	ND	<=1	ND	0	0	0	0	1	0	1	0	3	0	0	0	0
KP0878	5286	KL124	Blood	S	ND	<=1	ND	0	0	0	0	0	0	0	1	2	0	0	0	0
KP0879	-	KL56	Respiratory secretion	S	ND	<=1	ND	0	0	0	0	1	0	1	1	4	0	1	0	0
KP0880	299	KL7	Respiratory secretion	S	ND	<=1	ND	0	0	0	0	1	0	0	0	2	0	0	0	0
KP0881	23	KL1	Respiratory secretion	S	ND	<=1	ND	0	0	0	0	1	0	1	0	2	1	0	0	0
KP0882	2407	KL25	Respiratory secretion	S	ND	<=1	ND	0	0	0	0	1	0	0	0	1	1	0	0	0
KP0884	2407	KL25	Wound secretion	S	ND	<=1	ND	0	0	0	0	1	0	0	0	1	1	0	0	0
KP0885	23	KL1	Drainage & Puncture fluid	S	ND	<=1	ND	0	0	0	0	0	0	0	2	1	1	0	0	0
KP0890	896	KL3	Wound secretion	S	ND	<=1	ND	0	0	0	0	0	0	0	0	2	0	0	0	0
KP0891	23	KL1	Wound secretion	S	ND	<=1	ND	0	0	0	0	0	0	0	0	1	1	0	0	0
KP0892	65	KL2	Respiratory secretion	S	ND	<=1	ND	0	0	0	0	0	0	0	0	1	1	0	0	0
KP0893	983	KL127	Respiratory secretion	S	ND	<=1	ND	0	0	0	1	1	0	1	0	1	0	0	0	0
KP0895	412	KL57	Respiratory secretion	S	ND	<=1	ND	0	0	0	0	0	0	0	1	2	0	0	0	0
KP0896	442	KL107	Respiratory secretion	S	ND	<=1	ND	0	0	0	0	1	0	1	1	3	0	0	0	0
KP0897	65	KL2	Respiratory secretion	S	ND	<=1	ND	0	0	0	0	0	0	0	0	2	1	0	0	0
KP0898	54	KL14	Respiratory secretion	S	ND	<=1	ND	0	0	0	0	1	0	1	1	3	0	1	0	0
KP0900	147	KL116	Wound secretion	S	ND	<=1	ND	0	0	0	0	1	0	1	1	2	0	1	0	0
KP0901	37	KL12	Respiratory secretion	S	ND	<=1	ND	0	0	0	0	0	0	0	0	1	0	0	0	0
KP0902	592	KL57	Respiratory secretion	S	ND	<=1	ND	0	0	0	0	0	0	0	1	1	1	0	0	0
KP0903	412	KL57	Respiratory secretion	S	ND	<=1	ND	0	0	0	0	1	0	1	0	3	0	0	0	0
KP0904	36	KL27	Respiratory secretion	S	ND	<=1	ND	0	0	0	0	1	0	1	0	2	0	1	0	0
KP0905	967	KL19	Urine	S	ND	<=1	ND	0	0	0	0	1	0	1	0	2	0	1	0	0
KP0906	107	KL10	Respiratory secretion	S	ND	<=1	ND	0	0	0	0	1	0	0	1	1	0	0	1	0
KP0908	884	KL157	Drainage & Puncture fluid	S	ND	<=1	ND	0	0	0	0	1	0	0	1	3	0	0	0	0
KP0910	161	KL61	Wound secretion	S	ND	<=1	ND	0	0	0	0	1	0	1	0	3	0	0	0	0
KP0911	17	KL25	Blood	S	ND	<=1	ND	0	0	0	0	0	0	0	0	1	0	0	1	0
KP0912	2177	unknown	Respiratory secretion	S	ND	<=1	ND	0	0	0	0	1	0	0	1	3	1	0	0	0
KP0913	86	KL2	Respiratory secretion	S	ND	<=1	ND	0	0	0	0	0	0	0	0	1	1	0	0	0
KP0914	2601	unknown	Drainage & Puncture fluid	S	ND	<=1	ND	0	0	0	0	0	0	0	0	1	1	0	0	0
KP0915	15	unknown	Urine	S	ND	<=1	ND	0	0	0	0	0	0	0	0	3	1	0	0	0
KP0916	23	KL1	Urine	S	ND	<=1	ND	0	0	0	0	0	0	0	1	1	1	0	0	0
KP0917	20	unknown	Respiratory secretion	S	ND	<=1	ND	0	0	0	0	0	0	0	0	2	0	0	0	0
KP0918	200	KL35	Others	S	ND	<=1	ND	0	0	0	0	0	0	0	0	0	0	0	0	0
KP0919	660	KL16	Respiratory secretion	S	ND	<=1	ND	0	0	0	0	1	0	0	0	2	1	0	0	0
KP0920	499	unknown	Respiratory secretion	S	ND	<=1	ND	0	0	0	0	1	0	1	0	3	0	1	0	0
KP0921	557	KL3	Respiratory secretion	S	ND	<=1	ND	0	0	0	0	0	0	0	0	1	1	0	0	0
KP0922	65	KL2	Abscess	S	ND	<=1	ND	0	0	0	0	0	0	0	0	1	1	0	0	0
KP0923	76	KL10	Respiratory secretion	S	ND	<=1	ND	0	0	0	0	0	0	0	0	2	0	0	0	0
KP0924	15	KL28	Respiratory secretion	S	ND	<=1	ND	0	0	0	0	1	0	1	2	2	0	1	0	0
KP0925	36	KL27	Abscess	S	ND	<=1	ND	0	0	0	0	0	0	0	0	0	0	0	0	0
KP0927	2655	KL39	Respiratory secretion	S	ND	<=1	ND	0	0	0	0	1	0	0	0	3	0	0	0	0
KP0928	37	KL122	Abscess	S	ND	<=1	ND	0	0	0	0	0	0	0	1	2	0	0	0	0
KP0929	37	KL136	Respiratory secretion	S	ND	<=1	ND	0	0	0	0	1	0	0	1	2	0	0	0	0
KP0931	631	KL30	Drainage & Puncture fluid	S	ND	<=1	ND	0	0	0	0	0	0	0	0	2	0	0	1	0
KP0934	1536	KL61	Urine	S	ND	<=1	ND	0	0	0	0	0	0	0	0	4	0	0	0	0
KP0935	23	KL1	Respiratory secretion	S	ND	<=1	ND	0	0	0	0	0	0	0	1	1	1	0	0	0
KP0936	15	KL19	Respiratory secretion	S	ND	<=1	ND	0	0	0	1	1	0	1	0	3	0	0	0	0
KP0937	23	KL1	Drainage & Puncture fluid	S	ND	<=1	ND	0	0	0	0	0	0	0	0	1	1	0	0	0
KP0938	499	unknown	Urine	S	ND	<=1	ND	0	0	0	0	1	0	1	0	3	0	1	0	0
KP0939	23	KL1	Respiratory secretion	S	ND	<=1	ND	0	0	0	0	0	0	0	1	1	1	0	0	0
KP0940	261	KL102	Wound secretion	S	ND	<=1	ND	0	0	0	0	1	0	0	1	3	0	0	0	0
KP0941	2990	KL8	Respiratory secretion	S	ND	<=1	ND	0	0	0	0	0	0	0	0	3	1	0	1	0
KP0942	1265	KL1	Abscess	S	ND	<=1	ND	0	0	0	0	0	0	0	1	1	1	0	0	0
KP0943	189	KL128	Drainage & Puncture fluid	S	ND	<=1	ND	0	0	0	0	0	0	0	0	0	0	0	0	0
KP0946	3687	KL55	Wound secretion	S	ND	<=1	ND	0	0	0	0	1	0	0	1	2	2	0	1	0
KP0947	111	KL63	Respiratory secretion	S	ND	<=1	ND	0	0	0	0	0	0	0	0	1	1	0	0	0
KP0948	534	unknown	Drainage & Puncture fluid	S	ND	<=1	ND	0	0	0	0	0	0	0	0	3	0	0	0	0
KP0949	23	KL1	Blood	S	ND	<=1	ND	0	0	0	0	0	0	0	0	1	1	0	0	0
KP0950	309	KL42	Drainage & Puncture fluid	S	ND	<=1	ND	0	0	0	0	0	0	0	0	1	0	0	0	0
KP0952	1229	unknown	Urine	S	ND	<=1	ND	0	0	0	0	0	0	0	0	1	0	0	0	0
KP0953	86	KL2	Abscess	S	ND	<=1	ND	0	0	0	0	0	0	0	0	1	1	0	0	0
KP0954	592	unknown	Respiratory secretion	S	ND	<=1	ND	0	0	0	0	0	0	0	2	2	1	0	0	0
KP0955	37	KL38	Respiratory secretion	S	ND	<=1	ND	0	0	0	0	1	0	1	0	2	0	0	0	0
KP0959	-	KL15	Blood	S	ND	<=1	ND	0	0	0	0	0	0	0	0	0	0	0	0	0
KP0960	5	KL13	Blood	S	ND	<=1	ND	0	0	0	0	0	0	0	1	0	0	0	0	0
KP0961	592	KL57	Respiratory secretion	S	ND	<=1	ND	0	0	0	0	0	0	0	1	1	1	0	0	0
KP0963	133	KL116	Tractus genitalis secretion	S	ND	<=1	ND	0	0	0	0	1	0	0	1	3	0	0	0	0
KP0964	23	KL1	Respiratory secretion	S	ND	<=1	ND	0	0	0	0	0	0	0	0	1	1	0	0	0
KP0965	23	KL1	Urine	S	ND	<=1	ND	0	0	0	0	1	0	1	0	3	1	0	0	0
KP0966	895	KL102	Respiratory secretion	S	ND	<=1	ND	0	0	0	0	1	0	1	1	3	0	1	0	0
KP0967	2185	KL11	Urine	S	ND	<=1	ND	0	0	0	0	1	0	1	1	4	0	1	0	0
KP0968	17	KL25	Respiratory secretion	S	ND	<=1	ND	0	0	0	0	0	0	1	0	3	0	0	0	0
KP0969	147	KL64	Respiratory secretion	S	ND	<=1	ND	0	0	0	0	0	0	0	1	4	0	0	0	0
KP0970	340	KL15	Respiratory secretion	S	ND	<=1	ND	0	0	0	0	0	0	1	1	4	0	0	1	0
KP0971	412	KL57	Urine	S	ND	<=1	ND	0	0	0	0	0	0	0	0	2	0	0	0	0
KP0972	23	KL1	Respiratory secretion	S	ND	<=1	ND	0	0	0	0	0	0	0	0	1	1	0	0	0
KP0973	15	KL19	Wound secretion	S	ND	<=1	ND	0	0	0	1	1	0	1	0	3	0	0	0	0
KP0974	3687	KL55	Urine	S	ND	<=1	ND	0	0	0	0	1	0	0	1	2	2	0	1	0
KP0975	23	KL1	Respiratory secretion	S	ND	<=1	ND	0	0	0	0	0	0	0	2	1	1	0	0	0
KP0976	-	KL125	Wound secretion	S	ND	<=1	ND	0	0	0	0	1	0	1	1	2	0	0	0	0
KP0977	23	KL1	Respiratory secretion	S	ND	<=1	ND	0	0	0	0	0	0	0	2	1	1	0	0	0
KP0978	375	KL2	Respiratory secretion	S	ND	<=1	ND	0	0	0	0	0	0	0	0	1	1	0	0	0
KP0981	86	KL2	Abscess	S	ND	<=1	ND	0	0	0	0	0	0	0	0	1	1	0	0	0
KP0982	86	KL2	Respiratory secretion	S	ND	<=1	ND	0	0	0	0	0	0	0	1	1	1	0	0	0
KP0983	37	KL38	Wound secretion	S	ND	<=1	ND	0	0	0	0	0	0	1	1	2	0	0	0	0
KP0984	307	KL102	Blood	S	ND	<=1	ND	1	0	0	0	1	0	1	0	1	0	0	0	0
KP0985	23	KL1	Respiratory secretion	S	ND	<=1	ND	0	0	0	0	0	0	0	0	1	1	0	0	0
KP0986	37	KL110	Wound secretion	S	ND	<=1	ND	0	0	0	1	1	0	1	0	2	1	0	1	0
KP0987	1754	KL62	Wound secretion	S	ND	<=1	ND	0	0	0	0	1	0	1	0	2	0	1	0	0
KP0988	101	KL106	Respiratory secretion	S	ND	<=1	ND	0	0	0	0	1	0	1	1	3	0	0	0	0
KP0989	101	KL106	Blood	S	ND	<=1	ND	0	0	0	0	1	0	1	0	3	0	0	1	0
KP0992	1087	KL132	Blood	S	ND	<=1	ND	0	0	0	0	0	0	0	1	2	0	0	0	0
KP0993	394	KL3	Drainage & Puncture fluid	S	ND	<=1	ND	0	0	0	0	2	0	0	1	3	0	0	0	0
KP0994	587	KL27	Urine	S	ND	<=1	ND	0	0	0	0	1	0	0	0	3	0	0	0	0
KP0995	37	KL38	Urine	S	ND	<=1	ND	0	0	0	0	1	0	1	0	2	0	0	0	0
KP0996	111	KL63	Respiratory secretion	S	ND	<=1	ND	0	0	0	0	0	0	0	0	1	1	0	0	0
KP0998	86	KL2	Blood	S	ND	<=1	ND	0	0	0	0	0	0	0	0	1	1	0	0	0
KP0999	655	KL62	Respiratory secretion	S	ND	<=1	ND	0	0	0	0	1	0	1	0	4	0	0	1	0
KP1002	133	KL116	Urine	S	ND	<=1	ND	0	0	0	0	1	0	1	2	3	0	0	1	0
KP1004	147	KL64	Respiratory secretion	S	ND	<=1	ND	0	0	0	0	0	0	0	1	4	0	0	0	0
KP1005	340	KL15	Urine	S	ND	<=1	ND	0	0	0	0	0	0	0	0	1	0	0	0	0
KP1006	2236	unknown	Blood	S	ND	<=1	ND	0	0	0	0	1	0	1	1	3	0	1	0	0
KP1007	13	KL103	Wound secretion	S	ND	<=1	ND	0	0	0	0	0	0	0	1	3	0	0	0	0
KP1008	5283	unknown	Blood	S	ND	<=1	ND	0	0	0	1	1	0	1	0	4	0	0	0	0
KP1009	23	KL1	Respiratory secretion	S	ND	<=1	ND	0	0	0	0	0	0	0	1	1	1	0	0	0
KP1010	967	KL19	Respiratory secretion	S	ND	<=1	ND	0	0	0	0	1	0	1	0	2	0	1	0	0
KP1012	14	KL2	Respiratory secretion	S	ND	<=1	ND	0	0	0	0	1	0	1	0	3	0	0	0	0
KP1013	37	KL15	Respiratory secretion	S	ND	<=1	ND	0	0	0	0	2	0	1	1	3	0	0	0	0
KP1014	54	KL14	Respiratory secretion	S	ND	<=1	ND	0	0	0	0	1	0	1	0	3	0	1	0	0
KP1015	23	KL1	Drainage & Puncture fluid	S	ND	<=1	ND	0	0	0	0	0	0	0	0	1	1	0	0	0
KP1017	23	KL1	Wound secretion	S	ND	<=1	ND	0	0	0	0	0	0	0	0	1	1	0	0	0
KP1018	105	KL102	Respiratory secretion	S	ND	<=1	ND	0	0	0	0	0	0	0	0	0	0	0	0	0
KP1019	39	KL23	Blood	S	ND	<=1	ND	0	0	0	0	0	0	0	1	4	0	1	1	0
KP1020	25	KL2	Respiratory secretion	S	ND	<=1	ND	0	0	0	0	0	0	0	1	1	1	0	0	0
KP1021	25	KL2	Drainage & Puncture fluid	S	ND	<=1	ND	0	0	0	1	0	0	0	1	2	0	0	0	0
KP1023	23	KL1	Drainage & Puncture fluid	S	ND	<=1	ND	0	0	0	0	1	0	1	0	2	1	0	0	0
KP1024	36	KL27	Respiratory secretion	S	ND	<=1	ND	0	0	0	0	1	0	1	0	1	1	0	0	0
KP1025	307	KL102	Blood	S	ND	<=1	ND	0	0	0	0	0	0	0	0	1	0	0	0	0
KP1026	2236	unknown	Blood	S	ND	<=1	ND	0	0	1	0	1	0	1	1	3	0	1	0	1
KP1028	375	KL2	Respiratory secretion	S	ND	<=1	ND	0	0	0	0	0	0	0	1	1	1	0	0	0
KP1031	881	KL2	Respiratory secretion	S	ND	<=1	ND	0	0	0	0	0	0	0	0	1	0	0	0	0
KP1032	412	unknown	Respiratory secretion	S	ND	<=1	ND	0	0	0	0	0	0	0	0	1	0	0	0	0
KP1033	2236	unknown	Blood	S	ND	<=1	ND	0	0	1	0	1	0	1	1	3	0	0	0	1
KP1037	11	KL39	Respiratory secretion	R	ND	4	ND	0	1	0	0	1	0	0	1	2	0	0	0	1
KP1039	86	KL2	Respiratory secretion	S	ND	<=1	ND	0	0	0	0	0	0	0	0	1	1	0	0	0
KP1040	375	KL2	Blood	S	ND	<=1	ND	0	0	0	0	0	0	0	1	1	1	0	0	0
KP1041	13	KL103	Respiratory secretion	S	ND	<=1	ND	0	0	0	0	0	0	0	1	4	1	0	0	0
KP1042	307	KL102	Blood	S	ND	<=1	ND	1	0	0	0	1	0	1	0	1	0	0	0	0
KP1043	15	KL28	Respiratory secretion	S	ND	<=1	ND	0	0	0	0	1	0	1	1	2	0	1	0	0
KP1044	307	KL102	Blood	S	ND	<=1	ND	1	0	0	0	1	0	1	0	1	0	0	0	0
KP1045	307	KL102	Blood	S	ND	<=1	ND	1	0	0	0	1	0	1	0	1	0	0	0	0
KP1047	43	unknown	Respiratory secretion	S	ND	<=1	ND	0	0	0	0	1	0	1	1	3	0	0	0	0
KP1048	23	KL1	Respiratory secretion	S	ND	<=1	ND	0	0	0	0	0	0	0	0	1	1	0	0	0
KP1049	1	KL45	Drainage & Puncture fluid	S	ND	<=1	ND	0	0	0	0	0	0	0	1	3	0	0	0	1
KP1051	86	KL2	Blood	S	ND	30	ND	0	0	0	0	0	0	0	0	1	1	0	0	0
KP1053	37	KL38	Respiratory secretion	S	ND	<=1	ND	0	0	0	0	1	0	0	1	2	0	0	1	0
KP1055	307	KL102	Stool	S	ND	<=1	ND	1	0	0	0	1	0	1	0	1	0	0	0	0
KP1056	23	KL1	Digestive system secretion	S	ND	<=1	ND	0	0	0	0	1	0	0	0	2	1	0	0	0
KP1058	23	KL1	Abscess	S	ND	<=1	ND	0	0	0	0	0	0	0	0	1	0	0	0	0
KP1061	23	KL1	Respiratory secretion	S	ND	<=1	ND	0	0	0	0	0	0	0	0	1	1	0	0	0
KP1062	186	KL125	Drainage & Puncture fluid	S	ND	<=1	ND	0	0	0	0	0	0	0	0	0	0	0	0	0
KP1064	792	KL25	Blood	S	ND	<=1	ND	0	0	0	0	1	0	0	1	3	0	0	0	0
KP1067	37	KL7	Respiratory secretion	S	ND	<=1	ND	0	0	0	0	0	0	0	0	4	0	0	0	0
KP1070	11	KL47	Respiratory secretion	R	ND	8	ND	0	1	0	0	1	0	0	1	1	0	0	1	0
KP1071	307	KL102	Respiratory secretion	S	ND	<=1	ND	0	0	0	0	0	0	0	0	1	0	0	0	0
KP1072	420	KL20	Drainage & Puncture fluid	S	ND	<=1	ND	0	0	0	0	0	0	0	1	1	1	0	0	0
KP1075	23	KL1	Respiratory secretion	S	ND	<=1	ND	0	0	0	0	0	0	0	2	1	1	0	0	0
KP1081	3350	unknown	Blood	R	ND	>=16	ND	0	0	1	0	0	0	0	0	1	0	0	0	1
KP1082	23	KL1	Respiratory secretion	S	ND	<=1	ND	0	0	0	0	1	0	0	0	2	0	0	0	0
KP1085	3350	unknown	Stool	R	ND	8	ND	0	0	1	0	0	0	0	0	1	0	0	0	1
KP1086	5265	KL1	Respiratory secretion	S	ND	<=1	ND	0	0	0	0	0	0	0	0	3	1	0	1	0
KP1087	133	KL116	Urine	S	ND	<=1	ND	0	0	0	0	0	0	0	0	0	0	0	0	0
KP1088	65	KL2	Respiratory secretion	S	ND	<=1	ND	0	0	0	0	0	0	0	0	3	1	0	0	0
KP1089	592	KL57	Respiratory secretion	S	ND	<=1	ND	0	0	0	0	0	0	0	0	1	1	0	0	0
KP1091	660	KL16	Blood	S	ND	<=1	ND	0	0	0	0	0	0	0	0	1	1	0	0	0
KP1094	2990	KL8	Respiratory secretion	S	ND	<=1	ND	0	0	0	0	0	0	0	0	2	1	0	0	0
KP1097	163	KL8	Others	S	ND	<=1	ND	0	0	0	0	0	0	0	0	5	0	0	0	0
KP1098	14	KL157	Wound secretion	S	ND	<=1	ND	0	0	0	0	0	0	0	1	3	0	0	1	0
KP1100	1	KL19	Respiratory secretion	S	ND	<=1	ND	0	0	0	0	1	0	1	2	3	0	0	0	1
KP1101	23	KL1	Respiratory secretion	S	ND	<=1	ND	0	0	0	0	0	0	0	0	1	0	0	0	0
KP1103	11	KL47	Urine	R	ND	>=16	ND	0	1	0	0	1	0	1	1	3	0	0	1	0
KP1110	147	KL81	Urine	S	ND	<=1	ND	0	0	0	0	1	0	1	1	2	0	1	0	0
KP1113	307	KL102	Blood	S	ND	<=1	ND	0	0	0	0	0	0	0	0	1	0	0	0	0
KP1114	307	KL102	Respiratory secretion	S	ND	<=1	ND	0	0	0	1	1	0	1	0	2	0	0	0	0
KP1116	23	KL1	Respiratory secretion	S	ND	<=1	ND	0	0	0	0	0	0	0	0	2	1	0	1	0
KP1117	307	KL102	Respiratory secretion	S	ND	<=1	ND	0	0	0	1	1	0	1	1	3	1	0	0	1
KP1119	-	unknown	Respiratory secretion	R	ND	4	ND	0	0	1	0	0	0	0	1	1	0	0	0	1
KP1120	700	KL1	Respiratory secretion	S	ND	<=1	ND	0	0	0	0	0	0	0	0	2	0	0	0	0
KP1125	15	KL24	Urine	S	ND	<=1	ND	0	0	0	0	0	0	0	0	0	0	0	1	0
KP1126	11	KL47	Drainage & Puncture fluid	S	ND	<=1	ND	0	1	0	0	0	0	1	1	1	0	0	1	0
KP1127	23	KL1	Respiratory secretion	S	ND	<=1	ND	0	0	0	0	0	0	0	0	1	1	0	0	0
KP1128	268	KL20	Respiratory secretion	S	ND	<=1	ND	0	0	0	0	0	0	0	0	1	1	0	0	0
KP1133	15	KL24	Urine	S	ND	<=1	ND	0	0	0	0	1	0	0	1	1	0	1	1	0
KP1134	294	KL30	Urine	S	ND	<=1	ND	0	0	0	0	1	0	1	0	0	0	0	0	0
KP1137	268	KL20	Respiratory secretion	S	ND	<=1	ND	0	0	0	0	0	0	0	0	1	0	0	0	0
KP1138	15	KL19	Respiratory secretion	S	ND	<=1	ND	0	0	0	0	1	0	1	0	1	0	0	1	0
KP1139	11	KL47	Respiratory secretion	R	ND	>=16	ND	0	1	0	0	1	0	1	1	1	0	0	1	0
KP1140	86	KL2	Drainage & Puncture fluid	S	ND	<=1	ND	0	0	0	0	0	0	0	0	1	1	0	0	0
KP1146	307	KL102	Blood	S	ND	<=1	ND	0	0	0	0	0	0	0	0	1	0	0	0	0
KP1148	412	KL57	Respiratory secretion	S	ND	<=1	ND	0	0	0	0	0	0	0	0	1	0	0	0	0
KP1149	3350	unknown	Tractus genitalis secretion	R	ND	>=16	ND	0	0	1	0	0	0	0	0	0	0	0	0	1
KP1150	313	unknown	Respiratory secretion	S	ND	<=1	ND	0	0	0	0	1	0	0	1	1	1	0	0	0
KP1153	25	KL2	Drainage & Puncture fluid	S	ND	<=1	ND	0	0	0	0	0	0	0	1	1	1	0	0	0
KP1157	37	KL15	Respiratory secretion	S	ND	<=1	ND	0	0	0	0	0	0	0	1	1	0	0	0	0
KP1163	412	unknown	Tractus genitalis secretion	S	ND	<=1	ND	0	0	0	0	0	0	0	0	2	0	0	0	0
KP1164	20	KL23	Wound secretion	S	ND	<=1	ND	0	0	0	0	1	0	0	1	1	1	0	0	0
KP1165	23	KL1	Respiratory secretion	S	ND	<=1	ND	0	0	0	0	0	0	0	0	3	1	0	0	0
KP1168	-	unknown	Drainage & Puncture fluid	S	ND	<=1	ND	0	0	0	0	0	0	0	0	1	1	0	0	0
KP1174	20	KL38	Digestive system secretion	S	ND	<=1	ND	0	0	0	0	0	0	0	0	1	0	0	0	0
KP1175	1436	KL128	Tractus genitalis secretion	S	ND	<=1	ND	0	0	0	0	0	0	0	0	2	0	0	0	0
KP1180	11	KL47	Respiratory secretion	R	ND	>=16	ND	0	1	0	0	1	0	1	1	1	0	0	1	0
KP1182	2854	KL163	Respiratory secretion	S	ND	<=1	ND	0	0	0	0	0	0	0	1	2	0	0	0	0
KP1183	11	KL47	Respiratory secretion	R	ND	>=16	ND	0	1	0	0	0	0	1	2	3	0	0	1	0
KP1188	3193	KL4	Respiratory secretion	S	ND	<=1	ND	0	0	0	0	0	0	0	1	1	0	0	0	1
KP1192	412	KL57	Drainage & Puncture fluid	S	ND	<=1	ND	0	0	0	0	0	0	0	0	1	0	0	0	0
KP1193	268	KL20	Blood	S	ND	<=1	ND	0	0	0	0	1	0	0	0	1	0	0	0	0
KP1194	133	KL116	Respiratory secretion	S	ND	<=1	ND	0	0	0	0	2	0	1	1	4	0	0	0	0
KP1195	23	KL1	Abscess	S	ND	<=1	ND	0	0	0	0	0	0	0	0	1	1	0	0	0
KP1202	1441	KL10	Respiratory secretion	S	ND	<=1	ND	0	0	0	0	0	0	0	1	2	0	0	0	0
KP1203	86	KL2	Drainage & Puncture fluid	S	ND	<=1	ND	0	0	0	0	0	0	0	0	1	1	0	0	0
KP1204	65	KL2	Respiratory secretion	S	ND	<=1	ND	0	0	0	0	0	0	0	0	1	1	0	0	0
KP1207	147	KL81	Drainage & Puncture fluid	S	ND	<=1	ND	0	0	0	0	0	0	1	1	0	0	0	1	0
KP1208	23	KL1	Respiratory secretion	S	ND	<=1	ND	0	0	0	0	0	0	0	0	1	1	0	0	0
KP1215	660	KL16	Respiratory secretion	S	ND	<=1	ND	0	0	0	0	1	0	1	1	3	1	0	0	1
KP1216	14	KL2	Respiratory secretion	S	ND	<=1	ND	0	0	0	0	0	0	0	0	3	0	0	0	0
KP1218	23	KL1	Blood	S	ND	<=1	ND	0	0	0	0	0	0	0	0	1	1	0	0	0
KP1232	37	KL38	Respiratory secretion	S	ND	<=1	ND	0	0	0	0	1	0	0	3	0	0	0	0	0
KP1239	23	KL1	Blood	S	ND	<=1	ND	0	0	0	0	0	0	0	0	1	1	0	0	0
KP1248	43	unknown	Respiratory secretion	S	ND	<=1	ND	0	0	0	0	1	0	1	1	3	0	0	0	0
KP1255	626	KL54	Respiratory secretion	S	ND	<=1	ND	0	0	0	0	0	0	1	1	1	0	0	1	0
KP1258	65	KL2	Respiratory secretion	S	ND	<=1	ND	0	0	0	0	0	0	0	0	2	1	0	0	0
KP1262	35	KL108	Drainage & Puncture fluid	S	ND	<=1	ND	0	0	0	0	0	0	0	1	1	0	0	0	0
KP1263	1087	KL132	Blood	S	ND	<=1	ND	0	0	0	0	0	0	0	1	2	0	0	0	0
KP1266	730	KL117	Drainage & Puncture fluid	R	ND	4	ND	0	1	0	0	1	0	1	0	3	0	1	0	0
KP1268	-	KL2	Respiratory secretion	S	ND	<=1	ND	0	0	0	0	0	0	0	1	3	0	0	0	0
KP1273	17	unknown	Blood	S	ND	<=1	ND	0	0	0	0	1	0	1	0	2	0	0	0	0
KP1280	107	unknown	Digestive system secretion	S	ND	<=1	ND	0	0	0	0	0	0	0	1	3	1	0	0	1
KP1294	2217	unknown	Blood	S	ND	<=1	ND	0	0	0	1	0	0	0	0	2	0	0	0	0
KP1295	1634	KL2	Respiratory secretion	S	ND	<=1	ND	0	0	0	0	0	0	0	0	0	0	0	0	0
KP1296	806	KL108	Blood	S	ND	<=1	ND	0	0	0	0	0	0	0	0	3	0	0	1	0
KP1297	1228	KL38	Respiratory secretion	S	ND	<=1	ND	0	0	0	0	0	0	0	0	0	0	0	0	0
KP1300	3614	KL121	Tractus genitalis secretion	S	ND	<=1	ND	0	0	0	0	0	0	0	0	2	0	0	0	0
KP1301	412	KL57	Tractus genitalis secretion	S	ND	<=1	ND	0	0	0	0	0	0	0	1	1	0	0	0	0
KP1303	36	KL102	Respiratory secretion	S	ND	<=1	ND	0	0	0	0	0	0	0	1	0	0	0	0	0
KP1305	23	KL1	Drainage & Puncture fluid	S	ND	<=1	ND	0	0	0	0	0	0	0	0	1	1	0	0	0
KP1309	5269	KL51	Urine	S	ND	<=1	ND	0	0	0	0	0	0	0	1	0	0	0	0	0
KP1315	11	KL64	Respiratory secretion	R	ND	>=16	ND	0	1	0	0	1	0	1	2	2	1	0	1	0
KP1318	11	KL64	Respiratory secretion	R	ND	>=16	ND	0	1	0	0	1	0	1	2	2	1	0	1	0
KP1325	17	unknown	Respiratory secretion	R	ND	>=16	ND	0	0	1	1	1	0	1	0	4	0	0	1	1
KP1333	-	KL117	Respiratory secretion	R	ND	4	ND	0	1	0	1	1	0	1	0	3	0	0	0	0
KP1334	37	KL12	Drainage & Puncture fluid	S	ND	<=1	ND	0	0	0	0	1	0	1	0	2	0	1	0	0
KP1335	37	KL118	Respiratory secretion	S	ND	<=1	ND	0	0	0	1	0	0	0	1	1	1	0	1	0
KP1337	252	KL51	Respiratory secretion	S	ND	<=1	ND	0	0	0	0	0	0	1	0	1	0	0	1	0
KP1340	25	KL2	Respiratory secretion	S	ND	<=1	ND	0	0	0	0	1	0	0	1	3	0	0	0	0
KP1342	37	KL118	Respiratory secretion	S	ND	<=1	ND	0	0	0	0	0	0	1	1	1	0	0	1	0
KP1343	11	KL64	Drainage & Puncture fluid	R	ND	>=16	ND	0	1	0	0	1	0	1	2	2	1	0	1	0
KP1344	2154	KL27	Respiratory secretion	S	ND	<=1	ND	0	0	0	0	1	0	1	0	3	0	1	0	0
KP1354	967	KL19	Respiratory secretion	S	ND	<=1	ND	0	0	0	0	1	0	1	0	3	0	1	0	0
KP1356	37	KL118	Respiratory secretion	S	ND	<=1	ND	0	0	0	1	0	0	0	1	1	1	0	1	0
KP1358	412	unknown	Respiratory secretion	S	ND	<=1	ND	0	0	0	0	0	0	0	0	2	0	0	0	0
KP1368	893	unknown	Urine	S	ND	<=1	ND	0	0	0	0	0	0	0	0	2	0	0	0	0
KP1369	485	KL28	Drainage & Puncture fluid	S	ND	<=1	ND	0	0	0	0	0	0	0	1	1	0	0	0	0
KP1370	23	KL1	Blood	S	ND	<=1	ND	0	0	0	0	0	0	0	0	1	1	0	0	0
KP1373	5270	KL54	Respiratory secretion	S	ND	<=1	ND	0	0	0	0	0	0	0	0	1	1	0	0	0
KP1374	700	KL1	Respiratory secretion	S	ND	<=1	ND	0	0	0	0	0	0	0	0	2	0	0	0	0
KP1376	23	KL1	Respiratory secretion	S	ND	<=1	ND	0	0	0	0	0	0	0	0	1	1	0	0	0
KP1377	11	KL16	Respiratory secretion	S	ND	<=1	ND	0	0	0	1	1	0	1	1	3	0	1	1	1
KP1379	11	KL64	Respiratory secretion	S	ND	<=1	ND	0	1	0	0	1	0	1	2	2	1	0	1	0
KP1380	792	KL25	Respiratory secretion	S	ND	<=1	ND	0	0	0	0	1	0	0	1	3	0	0	0	0
KP1382	45	KL15	Others	S	ND	<=1	ND	0	0	0	0	1	0	1	0	1	0	0	0	0
KP1383	107	KL103	Wound secretion	S	ND	<=1	ND	0	0	0	0	0	0	0	1	1	0	0	0	0
KP1385	661	KL27	Respiratory secretion	S	ND	<=1	ND	0	0	0	0	0	0	1	0	1	0	0	1	0
KP1388	218	unknown	Respiratory secretion	S	ND	<=1	ND	0	0	0	0	0	0	0	0	1	0	0	0	0
KP1392	37	KL38	Respiratory secretion	S	ND	<=1	ND	0	0	0	0	0	0	0	0	0	0	0	0	0
KP1393	584	KL38	Tractus genitalis secretion	S	ND	<=1	ND	0	0	0	0	0	0	1	0	2	0	0	0	0
KP1399	86	KL2	Blood	S	ND	<=1	ND	0	0	0	0	0	0	0	0	1	1	0	0	0
KP1404	3689	unknown	Respiratory secretion	S	ND	<=1	ND	0	0	0	0	1	0	1	0	3	0	0	0	0
KP1406	375	KL2	Respiratory secretion	S	ND	<=1	ND	0	0	0	0	0	0	0	1	1	1	0	0	0
KP1407	37	KL12	Respiratory secretion	S	ND	<=1	ND	0	0	0	0	1	0	1	0	3	0	1	0	0
KP1410	792	KL25	Respiratory secretion	S	ND	<=1	ND	0	0	0	0	1	0	0	1	4	0	0	0	0
KP1411	101	KL106	Respiratory secretion	S	ND	<=1	ND	0	0	0	0	1	0	0	1	3	0	0	0	0
KP1412	23	KL1	Respiratory secretion	S	ND	<=1	ND	0	0	0	0	0	0	0	2	1	1	0	0	0
KP1414	29	KL54	Respiratory secretion	S	ND	<=1	ND	0	0	0	0	0	0	0	0	0	0	0	0	0
KP1416	478	KL125	Drainage & Puncture fluid	S	ND	<=1	ND	0	0	0	0	2	0	1	0	4	1	0	0	0
KP1417	1154	KL15	Respiratory secretion	S	ND	<=1	ND	0	0	0	0	0	0	0	1	1	0	0	1	0
KP1418	29	KL54	Respiratory secretion	S	ND	<=1	ND	0	0	0	0	0	0	0	0	2	0	0	0	0
KP1419	5272	KL57	Urine	S	ND	<=1	ND	0	0	0	0	0	0	0	0	0	0	0	0	0
KP1421	15	KL24	Urine	S	ND	<=1	ND	0	0	0	0	2	0	1	1	3	0	1	0	0
KP1422	14	KL2	Others	S	ND	<=1	ND	0	0	0	0	0	0	0	0	2	0	0	0	0
KP1423	881	KL2	Respiratory secretion	S	ND	<=1	ND	0	0	0	0	1	0	0	1	3	0	0	0	0
KP1424	967	KL19	Blood	S	ND	<=1	ND	0	0	0	0	1	0	1	0	3	0	1	0	0
KP1425	1526	unknown	Drainage & Puncture fluid	S	ND	<=1	ND	0	0	0	0	0	0	0	0	1	1	0	0	0
KP1426	37	KL149	Others	S	ND	<=1	ND	0	0	0	0	1	0	0	1	3	0	0	0	0
KP1427	420	KL20	Respiratory secretion	S	ND	<=1	ND	0	0	0	0	1	0	1	0	1	1	0	0	0
KP1428	340	KL55	Wound secretion	S	ND	<=1	ND	0	0	0	1	1	0	1	1	1	0	0	1	0
KP1429	307	KL102	Wound secretion	S	ND	<=1	ND	0	0	0	1	1	0	1	1	2	0	0	0	0
KP1430	71	KL3	Respiratory secretion	S	ND	<=1	ND	0	0	0	0	0	0	0	0	2	0	0	0	0
KP1431	628	unknown	Drainage & Puncture fluid	S	ND	<=1	ND	0	0	0	0	0	0	0	0	1	1	0	0	0
KP1433	18	unknown	Respiratory secretion	S	ND	<=1	ND	0	1	0	0	1	0	1	1	1	0	0	0	0
KP1434	101	unknown	Blood	S	ND	<=1	ND	0	0	0	0	1	0	1	1	2	0	1	0	0
KP1435	11	KL47	Digestive system secretion	R	ND	>=16	ND	0	1	0	0	1	0	0	1	1	0	0	1	0
KP1436	219	KL125	Urine	S	ND	<=1	ND	0	0	0	0	1	0	0	0	1	0	0	0	0
KP1437	45	KL62	Respiratory secretion	S	ND	<=1	ND	0	0	0	0	0	0	1	0	1	0	0	1	0
KP1438	290	KL21	Respiratory secretion	S	ND	<=1	ND	0	0	0	0	1	0	0	0	4	0	0	0	0
KP1440	152	KL105	Urine	S	ND	<=1	ND	0	0	0	0	0	0	0	1	1	0	0	1	0
KP1441	-	unknown	Respiratory secretion	S	ND	<=1	ND	0	0	0	0	1	0	1	1	2	0	1	0	0
KP1443	11	KL27	Respiratory secretion	S	ND	<=1	ND	0	0	0	0	1	0	0	0	4	0	0	0	0
KP1444	281	KL64	Respiratory secretion	S	ND	<=1	ND	0	0	0	0	1	0	0	0	2	0	0	1	0
KP1445	323	KL21	Others	S	ND	<=1	ND	0	0	0	0	1	0	0	0	2	0	0	1	0
KP1446	610	KL55	Blood	S	ND	<=1	ND	0	0	0	1	0	0	0	0	2	0	0	0	0
KP1447	37	KL12	Respiratory secretion	S	ND	<=1	ND	0	0	0	0	1	0	0	1	3	0	0	0	0
KP1448	442	unknown	Drainage & Puncture fluid	S	ND	<=1	ND	0	0	0	0	1	0	1	0	3	0	0	0	1
KP1449	34	KL128	Wound secretion	S	ND	<=1	ND	0	0	0	0	1	0	1	0	1	0	0	0	0
KP1450	37	KL31	Respiratory secretion	S	ND	<=1	ND	0	0	0	0	0	0	0	2	3	0	0	0	0
KP1453	1446	KL39	Respiratory secretion	S	ND	<=1	ND	0	0	0	1	1	0	1	0	3	0	0	0	0
KP1454	37	KL118	Respiratory secretion	S	ND	<=1	ND	0	0	0	0	1	0	1	1	3	0	0	0	0
KP1456	17	KL141	Respiratory secretion	S	ND	<=1	ND	0	0	0	0	1	0	0	1	3	0	0	0	0
KP1458	23	KL1	Respiratory secretion	S	ND	<=1	ND	0	0	0	0	0	0	0	0	2	1	0	0	0
KP1459	364	unknown	Respiratory secretion	S	ND	<=1	ND	0	0	0	0	1	0	1	1	2	0	1	0	0
KP1464	23	KL1	Urine	S	ND	<=1	ND	0	0	0	0	0	0	0	0	3	1	0	1	0
KP1610	37	KL12	Blood	S	ND	<=1	ND	0	0	0	0	0	0	0	0	1	0	0	1	0
KP1615	11	KL64	Respiratory secretion	R	ND	>=16	ND	0	1	0	0	1	0	1	2	2	1	1	1	0
KP1623	23	KL1	Respiratory secretion	S	ND	<=1	ND	0	0	0	0	0	0	0	0	1	1	0	0	0
KP1757	11	KL47	Respiratory secretion	R	ND	>=16	ND	0	1	0	0	1	0	1	1	1	0	0	1	0
KP1788	14	KL2	Respiratory secretion	S	ND	<=1	ND	0	0	0	0	0	0	0	0	3	0	0	0	0
KP1808	11	KL47	Drainage & Puncture fluid	R	ND	>=16	ND	0	1	0	0	1	0	1	1	1	0	0	1	0
KP2091	11	KL64	Blood	R	ND	>=16	ND	0	1	0	0	1	0	1	2	2	1	0	1	0
KP2092	15	KL19	CSF	S	ND	<=1	ND	0	0	0	0	1	0	0	0	2	0	0	0	0
KP2093	20	KL28	Respiratory secretion	S	ND	<=1	ND	0	0	0	0	2	0	1	1	4	1	0	1	0
KP2096	-	KL1	Respiratory secretion	S	ND	<=1	ND	0	0	0	0	0	0	0	0	1	1	0	0	0
KP2098	11	KL64	Wound secretion	R	ND	>=16	ND	0	1	0	0	1	0	1	2	2	1	0	1	0
KP2100	20	KL28	Respiratory secretion	S	ND	<=1	ND	0	0	0	0	1	0	0	1	4	1	0	1	0
KP2101	11	KL64	Respiratory secretion	R	ND	>=16	ND	0	1	0	0	0	0	1	1	3	0	0	1	0
KP2104	29	KL54	Respiratory secretion	S	ND	<=1	ND	0	0	0	0	0	0	0	0	1	0	0	0	0
KP2105	77	KL55	Blood	S	ND	<=1	ND	0	0	0	0	0	0	0	0	0	0	0	0	0
KP2110	11	KL47	Respiratory secretion	R	ND	>=16	ND	0	1	0	0	1	0	1	1	1	0	0	1	0
KP2111	11	KL64	Respiratory secretion	S	ND	<=1	ND	0	1	0	0	0	0	1	2	2	1	0	1	0
KP2187	700	KL1	Respiratory secretion	S	ND	<=1	ND	0	0	0	0	0	0	0	0	2	0	0	0	0
KP2231	3003	unknown	Digestive system secretion	S	ND	<=1	ND	0	0	0	0	0	0	0	0	0	0	0	0	0
KP2236	1198	KL24	Urine	S	ND	<=1	ND	0	0	0	0	1	0	0	0	2	1	0	0	0
KP2280	-	KL28	Respiratory secretion	S	ND	<=1	ND	0	0	0	0	1	0	1	2	3	0	1	0	0
KP2312	37	KL118	Respiratory secretion	S	ND	<=1	ND	0	0	0	1	0	0	0	1	1	1	0	1	0
KP2414	11	KL64	Respiratory secretion	R	ND	>=16	ND	0	1	0	0	0	0	1	2	2	1	0	1	0
KP2475	11	KL64	Respiratory secretion	R	ND	>=16	ND	0	1	0	0	1	0	1	2	2	1	0	1	0
KP2561	374	KL2	Digestive system secretion	S	ND	<=1	ND	0	0	0	0	0	0	0	1	4	1	0	0	0
KP2662	86	KL2	Respiratory secretion	ND	ND	ND	ND	0	0	0	0	0	0	0	0	1	1	0	0	0
KP2685	23	KL1	Respiratory secretion	S	ND	<=1	ND	0	0	0	0	0	0	0	0	2	1	0	0	0
KP2748	5303	KL28	Respiratory secretion	S	ND	<=1	ND	0	0	0	0	0	0	0	0	4	0	0	0	0
KP0399	11	KL47	Drainage & Puncture fluid	R	R	>=16	6mm	0	1	0	0	1	0	1	1	1	0	0	1	0
KP0442	11	KL47	Respiratory secretion	R	R	>=16	6	0	1	0	0	2	0	1	1	2	0	0	1	0
KP0595	11	KL47	Drainage & Puncture fluid	R	R	>=16	6	0	1	0	0	1	0	1	1	1	0	0	1	0
KP0598	11	KL47	Drainage & Puncture fluid	R	R	>=16	6	0	1	0	0	1	0	1	1	1	0	0	1	0
KP0647	11	KL47	Drainage & Puncture fluid	R	R	>=16	6	0	1	0	0	1	0	1	1	1	0	0	1	0
KP1035	11	KL47	Abscess	R	R	>=16	16	0	1	0	0	1	0	1	1	1	0	0	1	0
KP1063	11	KL47	Respiratory secretion	R	R	>=16	6	0	1	0	0	1	0	1	1	1	0	0	1	0
KP1068	11	KL47	Urine	R	R	>=16	6	0	1	0	0	1	0	1	1	1	0	0	1	0
KP1069	11	KL47	Respiratory secretion	R	R	>=16	6	0	1	0	0	1	0	1	1	1	0	0	1	0
KP1092	11	KL47	Respiratory secretion	R	R	>=16	6	0	1	1	0	1	0	1	1	1	0	0	1	1
KP1104	11	KL47	Respiratory secretion	R	R	>=16	6	0	1	0	0	1	0	1	1	1	0	0	1	0
KP1105	3350	unknown	Respiratory secretion	R	R	>=16	13	0	0	1	0	0	0	0	0	1	0	0	0	1
KP1107	11	KL47	Respiratory secretion	R	R	>=16	6	0	1	0	0	1	0	1	1	1	0	0	1	0
KP1112	11	KL47	Respiratory secretion	R	R	>=16	6	0	1	0	0	1	0	1	1	1	0	0	1	0
KP1115	11	KL47	Respiratory secretion	R	R	>=16	6	0	1	0	0	0	0	1	1	2	0	0	1	0
KP1118	11	KL47	Respiratory secretion	R	R	>=16	6	0	1	0	0	1	0	1	1	1	0	0	1	0
KP1135	307	KL102	Stool	S	R	<=1	4	1	0	0	0	1	0	1	0	1	0	0	0	0
KP1141	11	KL47	Blood	R	R	>=16	6	0	1	0	0	1	0	1	1	1	0	0	1	0
KP1145	11	KL47	Respiratory secretion	R	R	>=16	6	0	1	0	0	1	0	1	1	1	0	0	1	0
KP1158	11	KL47	Respiratory secretion	R	R	>=16	6	0	1	1	0	1	0	1	1	1	0	0	1	1
KP1171	11	KL47	Drainage & Puncture fluid	R	R	8	6	0	1	0	0	2	0	1	1	2	0	0	1	0
KP1176	11	KL47	Wound secretion	R	R	>=16	6	0	1	0	0	1	0	1	1	1	0	0	1	0
KP1178	11	KL47	Blood	R	R	>=16	6	0	1	0	0	1	0	1	1	1	0	0	1	0
KP1200	11	KL47	Respiratory secretion	R	R	>=16	>=16	0	1	0	0	1	0	1	1	1	0	0	1	0
KP1210	11	KL47	Digestive system secretion	R	R	>=16	6	0	1	0	0	1	0	1	1	1	0	0	1	0
KP1211	11	KL64	Respiratory secretion	R	R	>=16	6	0	1	0	0	1	0	1	2	2	1	0	1	0
KP1212	11	KL47	Digestive system secretion	R	R	>=16	6	0	1	0	0	1	0	1	1	1	0	0	1	0
KP1219	11	KL47	Blood	R	R	>=16	6	0	1	0	0	1	0	1	1	1	0	0	1	0
KP1223	11	KL47	Respiratory secretion	R	R	>=16	6	0	1	0	0	1	0	1	1	1	0	0	1	0
KP1224	11	KL47	Drainage & Puncture fluid	R	R	>=16	6	0	1	0	0	1	0	1	1	1	0	0	1	0
KP1226	11	KL47	Urine	R	R	>=16	6	0	1	0	0	3	0	1	1	1	0	0	1	0
KP1231	11	KL47	Respiratory secretion	R	R	>=16	6	0	1	0	0	3	0	1	1	1	0	0	1	0
KP1234	11	KL64	Blood	R	R	>=16	6	0	1	0	0	1	0	1	2	2	1	0	1	0
KP1236	11	KL47	Drainage & Puncture fluid	R	R	>=16	>=16	0	1	0	0	1	0	1	1	1	0	0	1	0
KP1237	11	KL64	Respiratory secretion	R	R	>=16	6	0	1	0	0	1	0	1	2	2	1	0	1	0
KP1242	11	KL47	Respiratory secretion	R	R	>=16	6	0	1	0	0	1	0	1	1	1	0	0	1	0
KP1245	11	KL64	Drainage & Puncture fluid	R	R	>=16	>=16	0	1	0	0	3	0	1	2	2	1	0	1	0
KP1246	11	KL47	Respiratory secretion	R	R	>=16	6	0	1	0	0	1	0	1	1	1	0	0	1	0
KP1247	11	KL47	Respiratory secretion	R	R	8	6	0	1	0	0	1	0	1	2	3	0	0	1	0
KP1251	11	KL47	Respiratory secretion	R	R	>=16	6	0	1	0	0	1	0	1	1	1	0	0	1	0
KP1257	11	KL47	Respiratory secretion	R	R	>=16	6	0	1	0	0	3	0	1	1	1	0	0	1	0
KP1259	11	KL64	Respiratory secretion	R	R	>=16	6	0	1	0	0	1	0	1	2	2	1	0	1	0
KP1267	11	KL47	Urine	R	R	>=16	6	0	1	0	0	1	0	1	1	3	0	1	1	0
KP1289	11	KL47	Others	R	R	>=16	6	0	1	0	0	1	0	1	1	1	0	0	1	0
KP1304	11	KL64	Respiratory secretion	R	R	>=16	6	0	1	0	0	1	0	1	2	2	1	0	1	0
KP1306	11	KL47	Respiratory secretion	R	R	>=16	6	0	1	0	0	1	0	1	1	1	0	0	1	0
KP1314	11	KL47	Wound secretion	R	R	>=16	>=16	0	1	0	0	1	0	1	1	3	0	0	1	0
KP1316	11	KL47	Blood	R	R	>=16	6	0	1	0	0	1	0	1	1	1	0	0	1	0
KP1320	232	unknown	Urine	R	R	>=16	6	0	0	0	0	1	0	1	0	4	1	0	0	0
KP1321	11	KL47	Respiratory secretion	R	R	>=16	6	0	1	0	0	1	0	1	1	1	0	0	1	0
KP1323	11	KL64	Drainage & Puncture fluid	R	R	>=16	6	0	1	0	0	1	0	1	2	2	1	0	1	0
KP1324	11	KL13	Urine	R	R	>=16	6	0	0	1	0	1	0	0	1	1	0	0	0	1
KP1326	11	KL47	Blood	R	R	>=16	6	0	1	0	0	0	0	1	1	3	0	0	1	0
KP1327	11	KL64	Respiratory secretion	R	R	>=16	6	0	1	0	0	1	0	1	2	2	1	0	1	0
KP1328	11	KL47	Respiratory secretion	R	R	>=16	6	0	1	0	0	1	0	1	1	1	0	0	1	0
KP1329	685	KL16	Blood	R	R	>=16	6	0	0	1	0	1	0	0	2	4	2	0	1	1
KP1331	11	KL47	Respiratory secretion	R	R	>=16	>=16	0	1	0	0	1	0	1	1	3	0	0	1	0
KP1332	11	KL64	Respiratory secretion	R	R	>=16	6	0	1	0	0	1	0	1	2	2	1	0	1	0
KP1336	11	KL47	Urine	R	R	>=16	6	0	1	0	0	1	0	1	2	2	0	0	1	0
KP1345	11	KL64	Blood	R	R	>=16	>=16	0	1	0	0	1	0	1	2	2	1	0	1	0
KP1349	485	KL24	Respiratory secretion	R	R	>=16	6	0	0	0	0	1	0	1	0	4	1	1	0	0
KP1350	11	KL64	Others	R	R	>=16	>=16	0	1	0	0	1	0	1	2	2	1	0	1	0
KP1353	11	KL47	Respiratory secretion	R	R	>=16	6	0	1	0	0	1	0	1	1	1	0	0	1	0
KP1359	11	KL47	Urine	R	R	>=16	>=16	0	1	0	0	3	0	1	1	1	0	0	1	0
KP1364	11	KL64	CSF	R	R	>=16	>=16	0	1	0	0	1	0	1	2	2	1	0	1	0
KP1366	11	KL64	Urine	R	R	>=16	>=16	0	1	0	0	1	0	1	2	2	1	0	1	0
KP1378	11	KL47	Respiratory secretion	R	R	>=16	6	0	1	0	0	1	0	1	1	1	0	0	1	0
KP1381	11	KL64	Drainage & Puncture fluid	R	R	>=16	>=16	0	1	0	0	1	0	1	2	2	1	0	1	0
KP1384	11	KL64	Respiratory secretion	R	R	>=16	6	0	1	0	0	1	0	1	2	2	1	0	1	0
KP1386	11	KL64	Respiratory secretion	R	R	>=16	6	0	1	0	0	1	0	1	2	2	1	0	1	0
KP1401	11	KL64	Digestive system secretion	R	R	>=16	6	0	1	0	0	1	0	1	2	2	1	0	1	0
KP1408	13	KL103	Respiratory secretion	R	R	>=16	6	0	1	0	0	1	0	0	1	6	0	0	0	0
KP1439	11	KL64	Respiratory secretion	R	R	>=16	6	0	1	0	0	1	0	1	2	2	1	0	1	0
KP1442	11	KL64	CSF	R	R	>=16	6	0	1	0	0	1	0	1	2	2	1	0	1	0
KP1451	11	KL64	Respiratory secretion	R	R	>=16	6	0	1	0	0	2	0	1	2	3	1	1	1	0
KP1455	11	KL64	Respiratory secretion	R	R	>=16	6	0	1	0	0	1	0	1	2	2	1	0	1	0
KP1461	478	KL125	Respiratory secretion	R	R	>=16	6	0	0	0	0	1	0	1	0	4	1	0	0	0
KP1478	11	KL64	Urine	R	R	>=16	6	0	1	1	0	1	0	0	1	2	1	0	1	0
KP1502	11	KL64	Respiratory secretion	R	R	>=16	6	0	1	0	0	1	0	1	1	2	1	0	1	0
KP1515	11	unknown	Respiratory secretion	I	R	2	6	0	1	0	0	1	0	1	2	2	1	0	1	0
KP1517	792	KL25	Respiratory secretion	R	R	>=16	15	0	1	0	0	0	0	0	1	0	0	0	1	0
KP1529	11	KL64	Respiratory secretion	R	R	>=16	6	0	1	0	0	0	0	1	1	1	0	0	1	0
KP1541	11	KL64	Respiratory secretion	R	R	>=16	6	0	1	0	0	1	0	1	2	2	1	0	1	0
KP1550	-	KL8	Respiratory secretion	R	R	>=16	6	0	0	0	0	0	0	0	0	3	0	0	0	0
KP1551	5	KL13	Respiratory secretion	R	R	4	16	0	1	0	0	1	0	1	1	3	0	1	0	0
KP1578	11	KL47	Respiratory secretion	R	R	8	6	0	1	0	0	0	0	0	1	1	0	0	1	0
KP1581	11	KL64	Respiratory secretion	R	R	>=16	6	0	1	0	0	1	0	1	2	2	1	0	1	0
KP1594	307	KL102	Respiratory secretion	R	R	>=16	12	0	0	1	1	1	0	1	1	3	1	0	0	1
KP1595	11	KL64	Respiratory secretion	R	R	8	6	0	1	0	0	0	0	1	2	3	1	0	1	0
KP1599	11	KL64	Wound secretion	R	R	>=16	6	0	1	0	0	1	0	1	2	2	1	0	1	0
KP1612	3597	KL30	Respiratory secretion	R	R	>=16	6	0	0	0	0	0	0	0	0	0	0	0	0	0
KP1619	11	KL64	Respiratory secretion	R	R	>=16	6	0	1	0	0	0	0	1	2	3	1	0	1	0
KP1620	11	KL64	Drainage & Puncture fluid	R	R	4	6	0	1	0	0	0	0	1	2	3	1	0	1	0
KP1624	25	KL2	Respiratory secretion	R	R	8	12	0	1	0	0	1	0	1	0	5	0	1	0	0
KP1629	11	KL47	Others	R	R	>=16	6	0	1	0	0	1	0	1	1	1	0	0	1	0
KP1630	11	KL47	Respiratory secretion	R	R	>=16	6	0	1	0	1	1	0	1	1	3	0	0	0	0
KP1637	11	KL64	Respiratory secretion	R	R	4	6	0	1	0	0	0	0	1	2	3	1	0	1	0
KP1649	11	KL64	Respiratory secretion	R	R	>=16	6	0	1	0	0	1	0	1	2	2	1	0	1	0
KP1650	25	KL2	Respiratory secretion	R	R	>=16	18	0	1	0	0	1	0	1	1	3	0	0	0	0
KP1654	11	KL47	Respiratory secretion	R	R	>=16	6	0	1	0	1	1	0	1	1	3	0	0	0	0
KP1661	11	KL47	Respiratory secretion	R	R	>=16	6	0	1	0	0	1	0	1	1	1	0	0	1	0
KP1667	25	KL2	Respiratory secretion	R	R	8	17	0	1	0	0	1	0	1	1	5	0	0	0	0
KP1678	11	KL47	Urine	R	R	>=16	6	0	1	0	0	1	0	1	1	1	0	0	1	0
KP1680	11	KL47	Respiratory secretion	R	R	>=16	6	0	1	0	0	1	0	1	1	3	0	0	1	0
KP1683	11	KL47	Respiratory secretion	R	R	>=16	6	0	1	0	0	1	0	1	1	1	0	0	1	0
KP1689	11	KL47	Respiratory secretion	R	R	>=16	6	0	1	0	0	1	0	1	1	1	0	0	1	0
KP1696	11	KL64	Respiratory secretion	R	R	>=16	6	0	1	0	0	1	0	1	2	2	1	0	1	0
KP1697	11	KL64	Respiratory secretion	R	R	>=16	6	0	1	0	0	1	0	1	2	2	1	1	1	0
KP1699	11	KL64	Respiratory secretion	R	R	>=16	6	0	1	0	0	1	0	1	2	2	1	0	1	0
KP1703	11	KL47	Respiratory secretion	R	R	>=16	6	0	1	0	0	1	0	1	1	1	0	0	1	0
KP1710	11	KL47	Drainage & Puncture fluid	R	R	>=16	6	0	1	0	0	1	0	1	1	1	0	0	1	0
KP1712	11	KL64	Urine	R	R	>=16	6	0	1	0	0	1	0	1	2	2	1	0	1	0
KP1722	11	KL47	Respiratory secretion	R	R	8	8	0	1	0	0	1	0	1	1	1	0	0	1	0
KP1724	11	KL47	Respiratory secretion	R	R	>=16	6	0	1	0	0	1	0	1	1	1	0	0	1	0
KP1734	25	KL2	Others	R	R	4	16	0	1	0	0	1	0	1	1	5	0	0	0	0
KP1747	25	KL2	Blood	R	R	8	17	0	1	0	0	1	0	1	1	5	0	0	0	0
KP1751	11	KL47	Respiratory secretion	R	R	>=16	6	0	1	0	0	1	0	1	1	1	0	0	1	0
KP1754	11	KL64	Respiratory secretion	R	R	>=16	6	0	1	0	0	1	0	1	2	2	1	1	1	0
KP1756	25	KL2	Respiratory secretion	R	R	4	16	0	1	0	0	1	0	1	1	5	0	1	0	0
KP1758	11	KL47	Respiratory secretion	R	R	>=16	6	0	1	0	1	1	0	1	1	3	0	0	0	0
KP1762	11	KL47	Drainage & Puncture fluid	R	R	>=16	6	0	1	0	0	1	0	1	1	1	0	0	1	0
KP1769	11	KL47	Respiratory secretion	R	R	>=16	6	0	1	0	0	1	0	1	1	1	0	0	1	0
KP1780	11	KL47	Urine	R	R	>=16	6	0	1	0	0	1	0	1	1	1	0	0	1	0
KP1790	11	KL47	Respiratory secretion	R	R	>=16	6	0	1	0	0	1	0	1	1	1	0	0	1	0
KP1791	11	KL47	Drainage & Puncture fluid	R	R	>=16	6	0	1	0	0	1	0	1	1	1	0	0	1	0
KP1797	11	KL64	Respiratory secretion	R	R	>=16	6	0	1	0	0	1	0	1	2	2	1	0	1	0
KP1806	11	KL47	Blood	R	R	>=16	7	0	1	0	0	1	0	1	1	1	0	0	1	0
KP1809	25	KL2	Respiratory secretion	R	R	>=16	16	0	1	0	0	1	0	1	1	5	0	1	0	0
KP1821	11	KL47	Drainage & Puncture fluid	R	R	>=16	6	0	1	0	0	1	0	1	1	1	0	0	1	0
KP1822	11	KL47	Abscess	R	R	>=16	8	0	1	0	0	1	0	1	1	1	0	0	1	0
KP1842	11	KL47	Respiratory secretion	R	R	8	8	0	1	0	0	1	0	1	1	1	0	0	1	0
KP1845	11	KL47	Respiratory secretion	R	R	>=16	6	0	1	0	0	1	0	1	1	1	0	0	1	0
KP1859	5254	KL47	Digestive system secretion	R	R	>=16	6	0	1	0	0	1	0	0	1	1	0	0	1	0
KP1879	11	KL64	Respiratory secretion	R	R	>=16	6	0	1	0	0	1	0	1	2	2	1	0	1	0
KP1882	11	KL47	Respiratory secretion	R	R	>=16	6	0	1	0	0	1	0	1	1	1	0	0	1	0
KP1883	11	KL47	Respiratory secretion	R	R	>=16	6	0	1	1	0	1	0	1	1	2	0	1	1	1
KP1884	11	KL64	Respiratory secretion	R	R	>=16	6	0	1	0	0	1	0	1	2	2	1	0	1	0
KP1892	11	KL64	Respiratory secretion	R	R	>=16	6	0	1	0	0	0	0	1	1	1	0	0	1	0
KP1897	13	KL103	Drainage & Puncture fluid	R	R	>=16	14	0	1	0	0	1	0	0	1	6	0	0	0	0
KP1901	11	KL47	Respiratory secretion	R	R	>=16	8	0	1	0	0	1	0	1	1	1	0	0	1	0
KP1902	11	KL47	Respiratory secretion	R	R	>=16	6	0	1	0	0	1	0	1	1	1	0	0	1	0
KP1905	11	KL47	Respiratory secretion	R	R	>=16	6	0	1	0	0	1	0	1	2	3	0	0	1	0
KP1916	11	KL64	Blood	R	R	>=16	6	0	1	0	0	1	0	1	2	2	1	0	1	0
KP1924	11	KL64	Drainage & Puncture fluid	R	R	>=16	6	0	1	0	0	1	0	1	2	2	1	0	1	0
KP1925	11	KL64	Respiratory secretion	R	R	>=16	6	0	1	0	0	0	0	1	2	2	1	0	1	0
KP1937	11	KL64	Drainage & Puncture fluid	R	R	>=16	6	0	1	0	0	1	0	1	2	2	1	0	1	0
KP1945	25	KL2	Abscess	R	R	4	13	0	0	0	0	1	0	1	0	4	0	0	0	0
KP1947	11	KL47	Respiratory secretion	R	R	>=16	15	0	1	0	0	1	0	1	1	1	0	0	1	0
KP1949	11	KL47	Blood	R	R	>=16	6	0	1	0	0	1	0	1	2	1	0	0	1	0
KP1957	11	KL47	Others	R	R	>=16	6	0	1	0	0	1	0	1	1	1	0	0	1	0
KP1959	11	KL47	Respiratory secretion	R	R	>=16	6	0	1	0	0	1	0	1	1	1	0	0	1	0
KP1960	11	KL47	Respiratory secretion	R	R	>=16	6	0	1	0	0	1	0	1	1	1	0	0	1	0
KP1962	86	unknown	Blood	R	R	>=16	6	0	0	0	0	0	0	0	0	1	1	0	0	0
KP1969	11	KL64	Drainage & Puncture fluid	R	R	>=16	6	0	1	0	0	0	0	1	2	2	1	0	1	0
KP1979	309	KL109	Respiratory secretion	R	R	8	14	0	1	0	1	0	0	1	1	4	0	0	0	0
KP1990	11	KL47	Respiratory secretion	R	R	>=16	6	0	1	0	0	0	0	1	1	1	0	0	1	0
KP1994	11	KL47	Blood	R	R	>=16	6	0	1	0	0	1	0	1	1	1	0	0	1	0
KP2013	11	KL64	Blood	R	R	>=16	6	0	1	0	0	1	0	1	2	2	1	0	1	0
KP2014	11	KL64	Respiratory secretion	R	R	>=16	6	0	1	0	0	0	0	1	2	2	1	0	1	0
KP2015	11	KL47	Respiratory secretion	R	R	>=16	6	0	1	0	0	0	0	0	1	1	0	0	1	0
KP2019	11	KL47	Respiratory secretion	R	R	>=16	6	0	1	0	0	1	0	1	2	2	0	0	1	0
KP2035	91	KL4	Respiratory secretion	R	R	>=16	6	0	0	0	0	0	0	1	1	6	0	0	0	2
KP2044	11	KL64	Wound secretion	R	R	>=16	6	0	1	0	0	1	0	1	2	2	1	0	1	0
KP2046	15	KL24	Respiratory secretion	R	R	>=16	6	0	0	0	1	1	0	1	1	2	0	0	0	0
KP2049	11	KL47	Drainage & Puncture fluid	R	R	8	6	0	1	0	0	0	0	0	1	1	0	0	1	0
KP2055	11	KL47	Respiratory secretion	R	R	>=16	7	0	1	0	0	2	0	1	1	1	0	0	0	0
KP2058	11	KL64	Respiratory secretion	R	R	>=16	6	0	1	0	0	0	0	0	2	2	1	0	1	0
KP2059	11	KL47	Respiratory secretion	R	R	>=16	6	0	1	0	0	0	0	0	1	1	0	0	1	0
KP2061	11	KL64	Blood	R	R	>=16	6	0	1	0	0	0	0	1	2	3	1	0	1	0
KP2062	11	KL47	Wound secretion	R	R	>=16	6	0	1	0	0	1	0	1	1	1	0	0	1	0
KP2065	11	KL64	Respiratory secretion	R	R	>=16	6	0	1	0	0	0	0	1	1	1	0	0	1	0
KP2069	11	KL47	Drainage & Puncture fluid	R	R	>=16	6	0	1	0	0	1	0	0	1	1	0	0	1	0
KP2083	11	KL64	Blood	R	R	>=16	6	0	1	0	0	0	0	1	2	2	1	0	1	0
KP2087	17	KL25	Respiratory secretion	R	R	>=16	6	0	0	1	0	0	0	0	0	1	0	0	1	1
KP2088	11	KL64	Respiratory secretion	R	R	>=16	6	0	1	0	0	1	0	1	2	2	1	0	1	0
KP2113	995	KL117	Respiratory secretion	R	R	>=16	6	0	0	0	1	1	0	0	0	3	0	0	0	0
KP2114	11	KL47	Wound secretion	R	R	>=16	6	0	1	0	0	1	0	1	1	1	0	0	1	0
KP2117	11	KL64	Drainage & Puncture fluid	R	R	>=16	6	0	1	0	0	1	0	1	2	2	1	0	1	0
KP2122	11	KL47	Respiratory secretion	R	R	>=16	6	0	1	0	0	1	0	1	1	1	0	0	1	0
KP2127	11	KL64	Respiratory secretion	R	R	>=16	6	0	1	0	0	0	0	1	1	1	0	0	1	0
KP2134	11	KL47	Blood	R	R	>=16	6	0	1	0	0	1	0	1	1	1	0	0	1	0
KP2147	11	KL47	Digestive system secretion	R	R	>=16	6	0	1	0	0	1	0	1	1	1	0	0	1	0
KP2149	11	KL64	Respiratory secretion	R	R	>=16	6	0	1	0	0	1	0	1	1	4	0	0	1	0
KP2150	11	KL64	Drainage & Puncture fluid	R	R	>=16	6	0	1	0	0	0	0	1	2	2	1	0	1	0
KP2179	11	KL64	Respiratory secretion	R	R	>=16	6	0	1	0	0	0	0	1	1	1	0	0	1	0
KP2181	11	KL47	Respiratory secretion	R	R	>=16	6	0	1	0	0	1	0	1	1	1	0	0	1	0
KP2182	11	KL64	Urine	R	R	>=16	6	0	1	0	0	1	0	1	1	2	0	0	1	0
KP2185	11	KL47	Wound secretion	R	R	>=16	8	0	1	0	0	1	0	1	1	1	0	0	1	0
KP2188	11	KL47	Respiratory secretion	R	R	>=16	6	0	1	0	0	2	0	1	1	1	0	0	1	0
KP2189	11	KL47	Urine	R	R	>=16	6	0	1	0	0	1	0	1	1	2	0	0	1	0
KP2193	726	KL105	Urine	R	R	>=16	6	0	0	1	0	1	0	1	1	2	0	0	0	0
KP2195	15	KL19	Respiratory secretion	R	R	>=16	15	0	1	0	1	2	0	1	0	4	0	1	1	0
KP2199	11	KL47	Respiratory secretion	R	R	>=16	6	0	1	0	0	1	0	1	1	1	0	0	1	0
KP2203	11	KL64	Urine	R	R	>=16	6	0	1	0	0	1	0	1	1	3	1	0	1	0
KP2214	557	KL3	Urine	R	R	>=16	19	1	0	0	0	1	0	1	0	3	1	1	0	0
KP2219	11	KL64	Respiratory secretion	R	R	>=16	6	0	1	0	0	0	0	1	2	2	1	0	1	0
KP2224	11	KL47	Respiratory secretion	R	R	>=16	6	0	1	0	0	0	0	0	1	2	0	0	1	0
KP2228	11	KL47	Respiratory secretion	R	R	8	6	0	1	0	0	1	0	1	1	3	0	0	1	0
KP2232	11	KL47	Wound secretion	R	R	>=16	6	0	1	0	0	1	0	1	1	1	0	0	1	0
KP2233	656	KL30	Respiratory secretion	R	R	8	14	0	0	0	1	1	0	1	2	3	0	1	0	0
KP2239	11	KL64	Respiratory secretion	R	R	>=16	6	0	1	0	0	0	0	1	2	2	1	0	1	0
KP2255	11	KL64	Respiratory secretion	R	R	>=16	6	0	1	0	0	0	0	0	2	2	1	0	1	0
KP2256	23	KL1	Respiratory secretion	R	R	>=16	6	0	0	0	0	0	0	0	0	1	1	0	0	0
KP2257	5258	unknown	Drainage & Puncture fluid	R	R	>=16	10	0	0	1	0	0	0	1	0	3	0	1	0	1
KP2262	420	KL20	Wound secretion	R	R	>=16	11	0	0	1	0	0	0	0	0	1	1	0	0	0
KP2263	420	KL20	Others	R	R	>=16	11	0	0	1	0	0	0	0	0	1	1	0	0	0
KP2266	11	KL47	Respiratory secretion	R	R	8	6	0	1	0	0	1	0	1	2	3	0	0	1	0
KP2267	11	KL47	Blood	R	R	8	8	0	1	0	0	1	0	1	1	1	0	0	1	0
KP2268	11	KL64	Wound secretion	R	R	>=16	6	0	1	0	0	0	0	1	2	2	1	0	1	0
KP2275	11	KL47	Respiratory secretion	R	R	>=16	19	0	1	0	0	1	0	1	1	1	0	0	1	0
KP2282	11	KL47	Urine	R	R	>=16	14	0	1	0	0	1	0	1	1	1	0	0	1	0
KP2288	11	KL64	Respiratory secretion	R	R	>=16	6	0	1	0	0	1	0	1	2	2	1	0	1	0
KP2289	11	KL47	Drainage & Puncture fluid	R	R	8	7	0	1	0	0	1	0	1	1	1	0	0	1	0
KP2298	11	KL47	Respiratory secretion	R	R	>=16	6	0	1	0	0	1	0	1	1	1	0	0	1	0
KP2299	11	KL64	Respiratory secretion	R	R	>=16	6	0	1	0	0	0	0	0	2	2	1	0	1	0
KP2308	1035	KL19	Drainage & Puncture fluid	R	R	>=16	10	0	0	1	0	1	0	1	1	3	0	0	0	1
KP2309	323	KL21	Blood	R	R	>=16	11	0	0	1	1	2	0	1	0	2	0	0	0	1
KP2320	11	KL64	Blood	R	R	13	12	0	1	0	0	1	0	0	1	3	0	0	1	0
KP2325	11	KL47	Respiratory secretion	R	R	>=16	6	0	1	0	0	1	0	1	1	3	0	0	1	0
KP2331	20	KL24	Blood	R	R	>=16	6	0	0	0	0	0	0	0	0	1	0	0	0	0
KP2335	11	KL64	Digestive system secretion	R	R	>=16	6	0	1	0	0	0	0	0	2	2	1	0	1	0
KP2340	11	KL64	Respiratory secretion	R	R	>=16	6	0	1	0	0	1	0	1	2	2	1	0	1	0
KP2343	11	KL47	Respiratory secretion	R	R	>=16	6	0	0	0	0	1	0	1	1	1	0	0	1	0
KP2361	11	KL64	Blood	R	R	>=16	6	0	1	0	0	0	0	1	2	2	1	0	1	0
KP2364	11	KL64	Wound secretion	R	R	>=16	6	0	1	0	0	0	0	0	2	2	1	0	1	0
KP2371	11	KL64	Respiratory secretion	R	R	>=16	6	0	1	0	0	1	0	1	2	2	1	0	1	0
KP2378	11	KL47	CSF	R	R	>=16	6	0	1	0	0	1	0	1	1	1	0	0	1	0
KP2379	11	KL47	Respiratory secretion	R	R	>=16	6	0	1	0	0	1	0	0	1	1	0	0	1	0
KP2380	11	KL64	Others	R	R	>=16	6	0	1	0	0	0	0	0	2	2	1	0	1	0
KP2390	11	KL64	CSF	R	R	>=16	6	0	1	0	0	0	0	0	2	2	1	0	1	0
KP2392	11	KL64	Respiratory secretion	R	R	>=16	6	0	1	0	0	0	0	0	2	2	1	0	1	0
KP2394	147	KL64	CSF	R	R	>=16	8	0	1	0	1	0	1	0	1	2	0	0	1	0
KP2395	11	KL64	Respiratory secretion	R	R	>=16	6	0	1	0	0	0	0	1	2	2	1	0	1	0
KP2400	11	KL64	Wound secretion	R	R	>=16	6	0	1	0	0	1	0	1	2	2	1	0	1	0
KP2406	11	KL64	Respiratory secretion	R	R	>=16	6	0	1	0	0	0	0	0	2	2	1	0	1	0
KP2410	11	KL47	Respiratory secretion	R	R	>=16	6	0	1	0	0	1	0	1	1	1	0	0	1	0
KP2412	11	KL47	Respiratory secretion	R	R	>=16	6	0	1	0	0	1	0	0	1	1	0	0	1	0
KP2418	11	KL47	Respiratory secretion	R	R	>=16	6	0	1	0	0	1	0	1	1	1	0	0	0	0
KP2422	11	KL47	Respiratory secretion	R	R	>=16	6	0	1	0	0	1	0	1	0	1	0	0	1	0
KP2423	11	KL64	Respiratory secretion	R	R	>=16	6	0	1	0	0	0	0	1	2	2	1	0	1	0
KP2424	147	KL64	Respiratory secretion	R	R	>=16	9	0	1	0	1	0	1	0	1	2	0	0	1	0
KP2426	307	KL102	Respiratory secretion	S	R	27	18	0	0	0	1	1	0	1	1	1	0	0	0	0
KP2432	11	KL64	Respiratory secretion	R	R	>=16	6	0	1	0	0	1	0	1	2	2	1	0	1	0
KP2433	11	KL47	Respiratory secretion	R	R	>=16	6	0	1	0	0	0	0	1	1	0	0	0	1	0
KP2438	11	KL64	Respiratory secretion	R	R	>=16	6	0	1	0	0	0	0	0	2	3	1	0	1	0
KP2445	11	KL64	Respiratory secretion	R	R	>=16	6	0	1	1	0	0	0	0	2	3	1	0	1	0
KP2449	11	KL64	Blood	R	R	>=16	6	0	1	0	0	0	0	0	2	2	1	0	1	0
KP2451	11	KL64	Drainage & Puncture fluid	R	R	>=16	6	0	1	0	0	1	0	1	2	2	1	0	1	0
KP2461	11	KL47	Respiratory secretion	R	R	>=16	6	0	1	0	0	1	0	1	1	1	0	0	1	0
KP2463	11	KL64	Drainage & Puncture fluid	R	R	>=16	6	0	1	0	0	0	0	0	2	3	1	0	1	0
KP2470	896	KL3	Blood	R	R	>=16	12	0	0	1	1	0	0	0	1	2	0	0	0	0
KP2479	15	KL19	Respiratory secretion	R	R	>=16	6	0	0	0	1	1	0	1	0	2	0	0	0	0
KP2493	11	KL47	Drainage & Puncture fluid	R	R	>=16	6	0	1	0	0	1	0	1	2	3	0	0	1	0
KP2501	11	KL47	Respiratory secretion	R	R	8	6	0	1	0	0	0	0	0	1	0	0	0	1	0
KP2504	25	KL2	Blood	R	R	>=16	6	0	0	0	1	0	0	0	0	3	0	0	0	0
KP2511	11	KL47	Drainage & Puncture fluid	R	R	>=16	6	0	1	0	0	1	0	1	1	3	0	0	1	0
KP2512	11	KL64	Respiratory secretion	R	R	>=16	6	0	1	0	0	1	0	1	1	2	1	0	1	0
KP2527	11	KL47	Respiratory secretion	R	R	>=16	6	0	1	0	0	1	0	1	1	3	0	0	1	0
KP2530	147	KL64	Drainage & Puncture fluid	R	R	>=16	8	0	1	0	1	0	1	0	1	2	0	0	1	0
KP2534	11	KL64	Respiratory secretion	R	R	>=16	6	0	1	0	0	0	0	0	2	3	1	0	1	0
KP2538	11	KL47	Respiratory secretion	R	R	>=16	6	0	1	0	0	1	0	1	1	1	0	0	1	0
KP2539	11	KL64	Respiratory secretion	R	R	>=16	6	0	1	0	0	1	0	1	2	2	1	0	1	0
KP2543	11	KL64	Respiratory secretion	R	R	>=16	6	0	1	0	0	1	0	1	2	2	1	0	1	0
KP2552	11	KL47	Urine	R	R	>=16	6	0	1	0	0	1	0	1	1	1	0	0	0	0
KP2553	11	KL64	CSF	R	R	>=16	6	0	1	0	0	0	0	1	1	2	1	0	1	0
KP2555	11	KL47	Respiratory secretion	R	R	>=16	6	0	1	0	0	1	0	1	1	1	0	0	1	0
KP2558	11	KL47	Wound secretion	R	R	>=16	6	0	1	0	0	0	0	0	1	0	0	0	1	0
KP2568	11	KL47	Wound secretion	R	R	>=16	6	0	1	0	0	1	0	0	1	1	0	0	1	0
KP2569	11	KL64	Respiratory secretion	R	R	>=16	6	0	1	0	0	0	0	1	2	2	1	0	1	0
KP2573	11	KL64	Respiratory secretion	R	R	>=16	6	0	1	0	0	0	0	1	2	2	1	0	1	0
KP2577	405	KL151	Blood	R	R	4	16	0	0	0	0	1	0	1	0	0	0	0	0	0
KP2578	76	KL10	Blood	R	R	4	11	0	0	1	0	1	0	1	1	4	1	0	0	1
KP2579	11	KL64	Urine	R	R	>=16	6	0	1	0	0	0	0	0	2	3	1	0	1	0
KP2580	11	KL64	Respiratory secretion	R	R	>=16	6	0	1	0	0	0	0	1	2	2	1	0	1	0
KP2581	11	KL47	Drainage & Puncture fluid	R	R	>=16	6	0	1	0	0	1	0	1	1	1	0	0	1	0
KP2586	11	KL39	Respiratory secretion	R	R	>=16	6	0	1	1	1	1	0	0	1	2	0	0	0	1
KP2593	11	KL64	Blood	R	R	>=16	6	0	1	0	0	1	0	1	2	2	1	0	1	0
KP2595	11	KL64	Blood	R	R	>=16	6	0	1	0	0	1	0	1	2	2	1	0	1	0
KP2600	11	KL64	Urine	R	R	>=16	6	0	1	0	0	1	0	0	2	2	1	0	1	0
KP2601	11	KL64	Respiratory secretion	R	R	>=16	6	0	1	0	0	1	0	1	1	2	0	0	1	0
KP2609	11	KL47	Respiratory secretion	R	R	>=16	6	0	1	0	0	1	0	1	1	1	0	0	1	0
KP2618	11	KL47	Blood	R	R	>=16	6	0	1	0	0	1	0	1	1	1	0	0	1	0
KP2620	11	KL47	Respiratory secretion	R	R	>=16	6	0	1	0	0	1	0	1	1	1	0	0	1	0
KP2630	11	KL64	Abscess	R	R	>=16	6	0	1	0	0	1	0	1	2	2	1	0	1	0
KP2632	11	KL47	Respiratory secretion	R	R	>=16	6	0	1	0	0	1	0	1	1	1	0	0	1	0
KP2635	11	KL64	Respiratory secretion	R	R	>=16	6	0	1	0	0	1	0	1	3	2	1	0	1	0
KP2638	11	KL47	Drainage & Puncture fluid	R	R	>=16	6	0	1	0	0	0	0	0	1	0	0	0	1	0
KP2642	11	KL64	Respiratory secretion	R	R	>=16	6	0	1	0	0	1	0	1	2	2	1	0	1	0
KP2645	11	unknown	Drainage & Puncture fluid	R	R	>=16	6	0	1	0	0	1	0	1	2	2	1	0	1	0
KP2646	11	KL47	Drainage & Puncture fluid	R	R	>=16	6	0	1	0	0	1	0	1	1	1	0	0	1	0
KP2648	11	KL47	Digestive system secretion	R	R	>=16	6	0	1	0	0	1	0	1	1	1	0	0	1	0
KP2665	11	KL64	Respiratory secretion	R	R	>=16	6	0	1	0	0	2	0	1	2	3	1	1	1	0
KP2666	11	KL64	Drainage & Puncture fluid	R	R	>=16	6	0	1	0	0	1	0	1	1	2	0	0	1	0
KP2677	11	KL64	Respiratory secretion	R	R	>=16	6	0	1	0	0	1	0	1	1	2	0	0	1	0
KP2679	11	KL47	Respiratory secretion	R	R	8	6	0	1	0	0	0	0	1	1	0	0	0	1	0
KP2687	11	KL47	Respiratory secretion	R	R	>=16	7	0	1	0	0	1	0	1	1	1	0	0	1	0
KP2691	11	KL47	Urine	R	R	>=16	6	0	1	0	0	1	0	1	1	3	0	0	1	0
KP2693	11	unknown	Drainage & Puncture fluid	R	R	>=16	6	0	1	0	0	0	0	0	2	2	1	0	1	0
KP2695	11	KL64	Drainage & Puncture fluid	R	R	>=16	6	0	1	0	0	1	0	1	2	2	1	0	1	0
KP2707	37	KL38	Blood	S	R	26	19	0	0	0	0	1	0	1	2	0	0	0	1	0
KP2709	11	KL64	Respiratory secretion	R	R	>=16	6	0	1	0	0	0	0	1	2	2	1	0	1	0
KP2724	11	KL64	Blood	R	R	>=16	6	0	1	0	0	1	1	1	2	2	1	0	1	0
KP2735	11	KL64	Respiratory secretion	R	R	>=16	9	0	1	0	0	1	0	1	2	4	1	0	1	0
KP2736	11	KL64	Respiratory secretion	R	R	>=16	6	0	1	0	0	0	0	0	2	3	1	0	1	0
KP2737	11	KL64	Respiratory secretion	R	R	>=16	6	0	1	0	0	0	0	1	2	2	1	0	1	0
KP2750	5254	KL47	Drainage & Puncture fluid	R	R	>=16	6	0	1	0	0	1	0	0	1	1	0	0	1	0
KP2753	11	KL64	Urine	R	R	>=16	6	0	1	0	0	0	0	0	2	2	1	0	1	0
KP2775	11	KL64	Respiratory secretion	R	R	>=16	6	0	1	0	0	0	0	0	2	2	1	0	1	0
KP2793	11	KL64	Urine	R	R	>=16	6	0	1	0	0	1	0	1	1	2	0	0	1	0
KP2795	11	KL64	Blood	R	R	>=16	6	0	1	0	0	0	0	0	2	3	1	0	1	0
KP2799	11	KL64	Respiratory secretion	R	R	>=16	6	0	1	0	0	0	0	0	1	2	1	0	1	0
KP2801	11	KL64	Drainage & Puncture fluid	R	R	>=16	6	0	1	0	0	0	1	1	2	2	1	0	1	0
KP2802	1779	KL38	Respiratory secretion	R	R	4	18	1	0	0	0	1	0	0	1	2	0	0	1	0
KP2812	11	KL64	Respiratory secretion	R	R	>=16	6	0	1	0	0	0	1	1	2	2	1	0	1	0
KP2822	11	KL47	Respiratory secretion	R	R	8	6	0	1	0	0	0	0	1	1	0	0	0	1	0
KP2831	11	KL47	Respiratory secretion	R	R	>=16	6	0	1	0	0	0	0	0	1	1	0	0	1	0
KP1124	86	KL2	Drainage & Puncture fluid	S	S	<=1	<=0.25	0	0	0	0	0	0	0	0	1	1	0	0	0
KP1136	478	KL125	CSF	S	S	<=1	<=0.25	0	0	0	0	2	0	1	0	4	1	0	0	0
KP1154	16	KL15	Urine	S	S	33	34	0	0	0	1	1	0	1	1	2	0	0	0	0
KP1156	36	KL62	Respiratory secretion	S	S	<=1	<=0.25	0	0	0	0	1	0	1	1	3	1	0	0	0
KP1159	893	unknown	Respiratory secretion	S	S	<=1	<=0.25	0	0	0	0	0	0	0	0	2	0	0	0	0
KP1167	307	KL102	Drainage & Puncture fluid	S	S	<=1	<=0.25	0	0	0	0	0	0	0	0	1	0	0	0	0
KP1186	889	KL54	Respiratory secretion	S	S	<=1	<=0.25	0	0	0	0	1	0	1	0	4	0	1	1	0
KP1189	23	KL1	Blood	S	S	<=1	<=0.25	0	0	0	0	0	0	0	0	1	1	0	0	0
KP1191	234	KL122	Respiratory secretion	S	S	<=1	<=0.25	0	0	0	0	1	0	0	0	1	1	0	0	0
KP1199	3012	KL47	Respiratory secretion	S	S	<=1	<=0.25	0	1	0	0	1	0	1	1	3	0	0	1	0
KP1209	307	KL102	Respiratory secretion	S	S	<=1	<=0.25	0	0	0	0	0	0	0	0	1	0	0	0	0
KP1229	54	KL14	Others	S	S	<=1	1	0	0	0	0	1	0	1	1	3	0	1	0	0
KP1249	39	KL23	Blood	S	S	<=1	<=0.25	0	0	0	0	1	0	1	1	3	0	0	0	0
KP1270	626	KL54	Respiratory secretion	S	S	<=1	<=0.25	0	0	0	0	0	0	1	1	1	0	0	1	0
KP1271	268	KL20	Respiratory secretion	S	S	<=1	<=0.25	0	0	0	0	1	0	0	0	1	0	0	0	0
KP1277	133	KL116	Urine	S	S	<=1	<=0.25	0	0	0	0	0	0	0	1	1	0	0	1	0
KP1279	-	unknown	Blood	S	S	<=1	<=0.25	0	0	0	0	0	0	0	1	2	0	0	1	0
KP1281	375	KL2	Respiratory secretion	S	S	<=1	<=0.25	0	0	0	0	0	0	0	0	1	1	0	0	0
KP1285	307	KL102	Respiratory secretion	S	S	<=1	<=0.25	0	1	0	0	1	0	1	0	1	0	0	0	0
KP1287	5268	KL1	Respiratory secretion	S	S	<=1	<=0.25	0	0	0	0	0	0	0	2	1	1	0	0	0
KP1288	101	KL106	Respiratory secretion	S	S	<=1	<=0.25	0	0	0	0	1	0	1	0	3	0	0	1	0
KP1290	626	KL54	Respiratory secretion	S	S	<=1	<=0.25	0	0	0	0	0	0	1	1	1	0	0	1	0
KP1310	307	KL102	Respiratory secretion	S	S	<=1	<=0.25	0	0	0	0	0	0	0	0	1	0	0	0	0
KP1317	23	KL1	Respiratory secretion	S	S	<=1	33	0	0	0	0	0	0	0	0	1	1	0	0	0
KP1319	3336	KL102	Respiratory secretion	S	S	<=1	29	0	0	0	0	0	0	0	0	1	0	0	0	0
KP1348	661	KL140	Digestive system secretion	S	S	<=1	<=0.25	0	0	0	0	1	0	1	0	3	0	1	0	0
KP1351	70	KL136	Digestive system secretion	S	S	<=1	<=0.25	0	0	0	0	0	0	0	0	3	0	0	1	0
KP1352	37	KL118	Respiratory secretion	S	S	<=1	<=0.25	0	0	0	1	0	0	0	1	1	1	0	1	0
KP1357	101	KL106	Blood	S	S	<=1	<=0.25	0	0	0	0	1	0	1	0	3	0	0	1	0
KP1360	485	KL28	Drainage & Puncture fluid	S	S	<=1	<=0.25	0	0	0	0	0	0	0	1	1	0	0	0	0
KP1363	194	KL81	Wound secretion	S	S	<=1	<=0.25	0	0	0	0	1	0	1	0	2	0	1	0	0
KP1466	5275	KL23	Respiratory secretion	S	S	<=1	28	0	0	0	0	0	0	1	0	0	0	0	1	0
KP1467	307	KL102	Urine	S	S	<=1	24	0	0	0	1	1	0	1	0	1	0	0	0	0
KP1469	5274	KL146	Respiratory secretion	S	S	<=1	23	0	0	0	0	1	0	1	1	3	0	1	0	0
KP1470	3712	unknown	Respiratory secretion	S	S	<=1	25	0	0	0	0	1	0	0	0	2	0	0	0	0
KP1472	2597	KL125	Respiratory secretion	S	S	<=1	25	0	0	0	0	0	0	0	2	2	0	0	1	0
KP1474	3766	KL4	Respiratory secretion	S	S	<=1	31	0	0	0	0	0	0	0	0	5	0	0	1	0
KP1475	29	KL54	Respiratory secretion	S	S	<=1	26	0	0	0	0	0	0	0	0	1	0	0	0	0
KP1476	37	KL31	Respiratory secretion	S	S	<=1	25	0	0	0	0	0	0	0	2	3	0	0	0	0
KP1480	101	KL106	Respiratory secretion	S	S	<=1	26	0	0	0	0	0	0	0	0	2	0	0	1	0
KP1481	700	KL1	Respiratory secretion	S	S	<=1	24	0	0	0	0	0	0	0	1	1	0	0	0	0
KP1482	1145	KL2	Digestive system secretion	S	S	<=1	30	0	0	0	0	0	0	0	0	3	0	0	0	0
KP1483	314	KL23	Respiratory secretion	S	S	<=1	24	0	0	0	0	0	0	0	0	1	1	0	0	0
KP1484	20	KL28	Drainage & Puncture fluid	S	S	<=1	26	0	0	0	0	0	0	0	0	0	0	0	0	0
KP1485	534	unknown	Blood	S	S	<=1	29	0	0	0	0	0	0	0	1	3	0	0	0	0
KP1486	37	KL15	Respiratory secretion	S	S	<=1	29	0	0	0	0	1	0	0	1	3	0	0	0	0
KP1487	147	KL14	Urine	S	S	<=1	27	0	0	0	0	0	0	1	1	1	0	0	1	0
KP1488	261	KL102	Respiratory secretion	S	S	<=1	28	0	0	0	0	1	0	1	1	3	0	0	0	0
KP1490	86	KL2	Respiratory secretion	S	S	<=1	28	0	0	0	0	1	0	0	0	1	1	0	0	0
KP1491	5276	unknown	Respiratory secretion	S	S	<=1	28	0	0	0	0	1	0	0	0	3	0	0	0	0
KP1492	111	KL104	Respiratory secretion	S	S	<=1	30	0	0	0	0	0	0	0	1	0	0	0	0	0
KP1493	14	KL2	Respiratory secretion	S	S	<=1	30	0	0	0	0	0	0	0	0	2	0	0	0	0
KP1495	399	KL136	Respiratory secretion	S	S	<=1	28	0	0	0	0	0	0	0	1	2	0	0	0	0
KP1496	86	KL2	Wound secretion	S	S	<=1	27	0	0	0	0	0	0	0	0	1	1	0	0	0
KP1497	34	KL30	Respiratory secretion	S	S	<=1	29	0	0	0	0	0	0	0	1	3	0	0	0	0
KP1498	268	KL20	Respiratory secretion	S	S	<=1	30	0	0	0	0	0	0	0	0	3	0	0	0	0
KP1500	461	KL25	Urine	S	S	<=1	25	0	0	0	0	0	0	0	1	3	0	0	0	0
KP1501	15	KL19	Blood	S	S	<=1	27	0	0	0	1	1	0	1	0	4	0	0	0	0
KP1503	1660	unknown	Respiratory secretion	S	S	<=1	31	0	0	0	0	1	0	1	0	4	1	0	0	0
KP1504	5277	KL56	Urine	S	S	<=1	28	0	0	0	0	0	0	0	0	0	0	0	0	0
KP1505	14	KL2	Respiratory secretion	S	S	<=1	27	0	0	0	0	1	0	1	0	1	0	0	0	0
KP1506	502	KL15	Respiratory secretion	S	S	<=1	30	0	0	0	0	0	0	0	1	1	1	0	1	0
KP1507	11	KL15	Respiratory secretion	S	S	<=1	26	0	0	0	0	1	0	1	1	3	0	0	0	0
KP1508	14	KL2	Respiratory secretion	S	S	<=1	25	0	0	0	0	0	0	0	0	3	0	0	0	0
KP1511	1035	KL19	Respiratory secretion	S	S	<=1	29	0	0	0	0	1	0	1	1	3	0	0	0	1
KP1512	17	KL122	Blood	S	S	<=1	28	0	0	0	0	0	0	0	1	1	0	0	0	0
KP1513	37	KL12	Respiratory secretion	S	S	<=1	28	0	0	0	0	1	0	1	0	3	0	1	0	0
KP1514	65	KL2	Respiratory secretion	S	S	<=1	26	0	0	0	0	1	0	1	0	1	1	0	0	0
KP1516	35	KL22	Drainage & Puncture fluid	S	S	<=1	29	0	0	0	0	0	0	1	0	4	0	1	0	0
KP1518	35	KL22	Blood	S	S	<=1	28	0	0	0	0	0	0	0	0	2	0	0	0	0
KP1519	86	KL2	Respiratory secretion	S	S	<=1	27	0	0	0	0	0	0	0	1	1	1	0	0	0
KP1520	23	KL1	Drainage & Puncture fluid	S	S	<=1	28	0	0	0	0	0	0	0	0	1	1	0	0	0
KP1522	1128	KL10	Urine	S	S	<=1	28	0	0	0	0	1	0	1	0	2	0	1	0	0
KP1525	23	KL1	Blood	S	S	<=1	31	0	0	0	0	0	0	0	2	1	1	0	0	0
KP1526	290	KL21	Urine	S	S	<=1	27	0	0	0	0	1	0	1	1	2	0	0	0	0
KP1527	25	KL2	Drainage & Puncture fluid	S	S	<=1	29	0	0	0	0	0	0	0	1	3	0	0	0	0
KP1531	412	KL57	Respiratory secretion	S	S	<=1	31	0	0	0	0	0	0	0	0	2	0	0	1	0
KP1532	107	KL10	Wound secretion	S	S	<=1	30	0	0	0	0	1	0	0	1	3	0	0	0	0
KP1533	2370	KL36	Wound secretion	S	S	<=1	28	0	0	0	0	0	0	0	1	2	0	0	1	0
KP1535	490	KL3	Digestive system secretion	S	S	<=1	27	0	0	0	0	0	0	0	1	3	0	0	0	0
KP1536	412	KL57	Blood	S	S	<=1	26	0	0	0	0	1	0	0	1	2	0	0	0	0
KP1538	5259	KL151	Urine	S	S	<=1	29	0	0	0	0	0	0	0	0	0	0	0	0	0
KP1539	1	KL19	Respiratory secretion	S	S	<=1	27	0	0	0	1	1	0	0	1	3	0	1	1	1
KP1540	611	KL71	Drainage & Puncture fluid	S	S	<=1	28	0	0	0	0	1	0	1	1	2	0	1	0	0
KP1542	2543	KL63	Drainage & Puncture fluid	S	S	<=1	30	0	0	0	0	0	0	0	1	1	0	0	1	0
KP1544	111	KL63	Blood	S	S	<=1	31	0	0	0	0	0	0	0	0	3	0	0	0	0
KP1546	5257	unknown	Respiratory secretion	S	S	<=1	34	0	0	0	0	0	0	0	2	4	0	0	1	1
KP1548	-	KL39	CSF	S	S	<=1	24	0	0	0	0	0	0	0	1	0	0	0	0	0
KP1549	1867	KL20	Digestive system secretion	S	S	<=1	31	0	0	0	0	1	0	1	1	1	0	0	0	0
KP1553	23	KL1	Drainage & Puncture fluid	S	S	<=1	28	0	0	0	0	0	0	0	0	1	1	0	0	0
KP1554	15	KL28	Respiratory secretion	S	S	<=1	27	0	0	0	0	1	0	1	2	2	0	1	0	0
KP1556	631	KL30	Urine	S	S	<=1	30	0	0	0	0	0	0	0	0	2	0	0	0	0
KP1557	792	KL25	Urine	S	S	<=1	27	0	0	0	0	1	0	0	1	3	0	0	0	0
KP1558	111	KL63	Urine	S	S	<=1	28	0	0	0	1	0	0	0	0	3	0	0	0	0
KP1561	17	KL58	Urine	S	S	<=1	28	0	0	0	0	1	0	1	2	2	0	0	0	0
KP1562	11	KL25	Others	S	S	32	32	0	0	0	0	0	0	0	1	0	0	0	0	0
KP1564	-	KL17	Respiratory secretion	S	S	<=1	28	0	0	0	0	1	0	1	2	0	0	0	1	1
KP1566	307	KL102	Respiratory secretion	S	S	<=1	29	0	0	0	1	1	0	1	0	2	0	0	0	0
KP1567	1	KL45	Urine	S	S	<=1	36	0	0	0	0	0	0	0	1	2	0	0	1	0
KP1568	25	KL2	Respiratory secretion	S	S	<=1	28	0	0	0	1	1	0	1	0	3	0	0	0	0
KP1569	15	KL19	Respiratory secretion	S	S	<=1	26	0	0	0	0	2	0	1	0	4	0	0	1	0
KP1570	420	KL20	Respiratory secretion	S	S	<=1	30	0	0	0	0	0	0	0	1	1	1	0	0	0
KP1572	3336	KL102	Respiratory secretion	S	S	<=1	28	0	0	0	0	1	0	1	0	1	0	0	0	2
KP1573	17	KL25	Respiratory secretion	S	S	<=1	27	0	0	0	0	1	0	0	1	3	0	0	0	0
KP1575	234	KL122	Urine	S	S	<=1	28	0	0	0	0	1	0	0	0	2	1	0	0	0
KP1577	412	KL57	Respiratory secretion	S	S	<=1	30	0	0	0	0	0	0	0	0	2	0	0	0	0
KP1580	-	unknown	Respiratory secretion	S	S	<=1	27	0	0	0	0	0	0	0	0	2	0	1	1	0
KP1582	1917	KL136	Respiratory secretion	S	S	<=1	28	0	0	0	0	1	0	1	0	3	0	1	0	0
KP1583	23	KL1	Respiratory secretion	S	S	<=1	28	0	0	0	0	0	0	0	0	1	1	0	0	0
KP1587	1917	KL136	Respiratory secretion	S	S	<=1	29	0	0	0	0	1	0	1	0	3	0	1	0	0
KP1588	2407	KL25	Respiratory secretion	S	S	<=1	29	0	0	0	0	2	0	1	0	3	1	0	0	0
KP1589	29	KL54	Blood	S	S	<=1	27	0	0	0	0	0	0	0	0	1	0	0	0	0
KP1590	1917	KL136	Drainage & Puncture fluid	S	S	<=1	30	0	0	0	0	1	0	1	0	3	0	1	0	0
KP1596	273	KL30	Respiratory secretion	S	S	<=1	28	0	0	0	0	1	0	1	1	2	0	1	0	0
KP1598	2407	KL25	Respiratory secretion	S	S	27	30	0	0	0	0	1	0	0	0	1	1	0	0	0
KP1600	39	KL23	Others	S	S	<=1	28	0	0	0	0	1	0	0	1	3	0	0	0	0
KP1602	268	KL20	Respiratory secretion	S	S	<=1	29	0	0	0	0	0	0	0	1	2	0	0	0	0
KP1603	661	KL24	Others	S	S	<=1	28	0	0	0	0	0	0	0	0	2	1	0	1	0
KP1604	1628	KL7	Respiratory secretion	S	S	<=1	30	0	0	0	0	1	0	0	0	0	0	0	0	0
KP1605	23	KL1	Respiratory secretion	S	S	<=1	28	0	0	0	0	0	0	0	2	1	1	0	0	0
KP1606	23	KL1	Respiratory secretion	S	S	<=1	30	0	0	0	0	0	0	0	0	1	1	0	0	0
KP1609	86	KL2	Drainage & Puncture fluid	S	S	<=1	26	0	0	0	0	0	0	0	0	1	1	0	0	0
KP1616	11	KL64	Blood	S	S	<=1	29	0	1	0	0	1	0	1	2	2	1	0	1	0
KP1618	23	KL1	Abscess	S	S	<=1	30	0	0	0	0	0	0	0	0	1	1	0	0	0
KP1621	37	KL102	Drainage & Puncture fluid	S	S	<=1	27	0	0	0	0	1	0	0	1	2	1	0	0	0
KP1625	375	KL2	Respiratory secretion	S	S	<=1	27	0	0	0	0	0	0	0	0	1	1	0	0	0
KP1626	111	KL63	Respiratory secretion	S	S	<=1	26	0	0	0	0	0	0	0	0	1	1	0	0	0
KP1627	1265	KL1	Respiratory secretion	S	S	<=1	28	0	0	0	0	0	0	0	1	3	1	0	0	0
KP1631	23	KL1	Respiratory secretion	S	S	<=1	27	0	0	0	0	0	0	0	1	1	1	0	0	0
KP1632	11	KL28	Urine	S	S	<=1	26	0	0	0	0	1	0	1	1	2	0	0	0	0
KP1635	15	KL19	Respiratory secretion	S	S	<=1	30	0	0	0	0	2	0	1	0	5	0	0	1	0
KP1636	37	unknown	Respiratory secretion	S	S	<=1	28	0	0	0	0	1	0	1	1	2	0	0	0	0
KP1638	499	unknown	Respiratory secretion	S	S	<=1	32	0	0	0	0	1	0	1	0	3	0	1	1	0
KP1640	65	unknown	Respiratory secretion	S	S	<=1	32	0	0	0	0	0	0	0	0	1	1	0	0	0
KP1642	23	KL1	Respiratory secretion	S	S	<=1	34	0	0	0	0	0	0	0	1	1	1	0	0	0
KP1644	295	KL2	Respiratory secretion	S	S	<=1	27	0	0	0	0	1	0	1	0	3	0	1	0	0
KP1645	1213	KL103	Others	S	S	<=1	26	0	0	0	0	0	0	0	0	1	0	0	0	0
KP1648	-	unknown	Respiratory secretion	S	S	<=1	29	0	0	0	0	0	0	1	2	2	0	0	0	0
KP1651	86	KL2	Respiratory secretion	S	S	<=1	28	0	0	0	0	0	0	0	0	1	1	0	0	0
KP1652	29	KL54	Drainage & Puncture fluid	S	S	<=1	28	0	0	0	0	0	0	0	0	1	0	0	0	0
KP1653	23	KL1	Respiratory secretion	S	S	<=1	27	0	0	0	0	0	0	0	2	1	1	0	0	0
KP1658	86	KL2	Respiratory secretion	S	S	<=1	28	0	0	0	0	0	0	0	0	1	1	0	0	0
KP1659	3336	KL102	Blood	S	S	<=1	26	0	0	0	0	1	0	1	0	1	0	0	0	2
KP1660	2074	unknown	Respiratory secretion	S	S	<=1	28	0	0	0	0	1	0	1	1	3	0	0	0	0
KP1664	65	KL2	Respiratory secretion	S	S	<=1	31	0	0	0	0	0	0	0	0	1	1	0	0	0
KP1665	36	KL27	Respiratory secretion	S	S	<=1	30	0	0	0	0	1	0	0	1	0	0	1	0	0
KP1668	295	KL2	Respiratory secretion	S	S	<=1	30	0	0	0	0	1	0	1	0	3	0	1	0	0
KP1669	5262	KL1	Respiratory secretion	S	S	<=1	26	0	0	0	0	0	0	0	1	2	1	0	0	0
KP1670	299	KL7	Blood	S	S	<=1	24	0	0	0	0	1	0	1	0	3	0	0	0	0
KP1672	3072	KL39	Blood	S	S	<=1	26	0	0	0	0	1	0	1	0	1	0	0	0	0
KP1673	15	KL16	Urine	S	S	<=1	26	0	0	0	0	0	0	0	1	1	0	0	0	1
KP1674	35	KL22	Urine	S	S	<=1	27	0	0	0	0	1	0	0	0	3	0	0	0	0
KP1676	307	KL102	Blood	S	S	<=1	29	0	0	0	0	0	0	0	0	1	0	0	0	0
KP1677	15	KL28	Respiratory secretion	S	S	<=1	26	0	0	0	0	1	0	1	1	2	0	1	0	0
KP1679	23	KL1	Respiratory secretion	S	S	<=1	34	0	0	0	0	0	0	0	0	1	1	0	0	0
KP1682	587	KL27	Wound secretion	S	S	<=1	31	0	0	0	0	1	0	0	0	4	0	0	0	0
KP1685	420	KL20	Respiratory secretion	S	S	<=1	28	0	0	0	0	0	0	0	0	1	1	0	0	0
KP1686	-	KL140	Blood	S	S	<=1	30	0	0	0	0	0	0	0	1	2	0	0	0	0
KP1687	412	KL57	Respiratory secretion	S	S	<=1	28	0	0	0	0	0	0	0	0	1	0	0	0	0
KP1688	295	KL2	Respiratory secretion	S	S	<=1	30	0	0	0	0	1	0	1	0	3	0	1	0	0
KP1691	23	KL1	Respiratory secretion	S	S	<=1	30	0	0	0	0	0	0	0	0	1	1	0	0	0
KP1692	14	KL2	Blood	S	S	<=1	29	0	0	0	0	0	0	0	0	1	0	0	0	0
KP1694	412	unknown	Respiratory secretion	S	S	<=1	26	0	0	0	0	0	0	0	0	2	0	0	0	0
KP1695	14	KL2	Respiratory secretion	S	S	<=1	29	0	0	0	0	1	0	1	0	3	0	0	0	0
KP1698	37	KL139	Drainage & Puncture fluid	S	S	<=1	31	0	0	0	0	1	0	0	1	1	0	0	1	0
KP1701	-	KL18	Blood	S	S	<=1	26	0	0	0	0	0	0	0	1	3	0	0	0	0
KP1702	1536	KL39	Respiratory secretion	S	S	<=1	29	0	0	0	0	0	0	0	1	0	0	0	0	0
KP1706	86	KL2	Respiratory secretion	S	S	<=1	28	0	0	0	0	0	0	0	0	1	1	0	0	0
KP1707	23	KL1	Respiratory secretion	S	S	<=1	28	0	0	0	0	0	0	0	1	1	1	0	0	0
KP1709	592	KL57	Respiratory secretion	S	S	<=1	26	0	0	0	0	0	0	0	1	0	0	0	0	0
KP1711	585	KL15	Respiratory secretion	S	S	<=1	31	0	0	0	0	0	0	0	1	1	0	0	1	0
KP1713	700	KL1	Respiratory secretion	S	S	<=1	28	0	0	0	0	0	0	0	0	2	0	0	0	0
KP1714	225	KL119	Drainage & Puncture fluid	S	S	<=1	31	0	0	0	0	1	0	1	0	2	0	1	0	0
KP1718	35	KL22	Respiratory secretion	S	S	<=1	31	0	0	0	0	1	0	1	1	5	0	0	0	0
KP1719	37	KL15	Drainage & Puncture fluid	S	S	<=1	31	0	0	0	0	0	0	0	0	1	1	0	0	0
KP1720	11	KL64	Urine	S	S	<=1	27	0	0	0	0	0	0	1	2	2	1	0	1	0
KP1723	37	KL12	Respiratory secretion	S	S	<=1	27	0	0	0	0	0	0	0	0	1	1	0	1	0
KP1725	515	KL146	Blood	S	S	<=1	27	0	0	0	0	0	0	0	2	0	0	0	0	0
KP1726	268	unknown	Respiratory secretion	S	S	<=1	31	0	0	0	0	0	0	0	0	1	0	0	0	0
KP1729	3336	KL102	Respiratory secretion	S	S	<=1	29	0	0	0	0	1	0	1	0	1	0	0	0	2
KP1733	234	KL30	Drainage & Puncture fluid	S	S	<=1	32	0	0	0	0	0	0	0	1	2	0	0	0	0
KP1735	5263	unknown	Respiratory secretion	S	S	<=1	29	0	0	0	0	0	0	0	1	1	1	0	0	0
KP1739	2074	unknown	Respiratory secretion	S	S	<=1	29	0	0	0	0	1	0	1	1	3	0	0	0	0
KP1740	23	KL1	Respiratory secretion	S	S	<=1	32	0	0	0	0	0	0	0	0	1	1	0	0	0
KP1741	23	KL1	Respiratory secretion	S	S	<=1	32	0	0	0	0	0	0	0	2	1	1	0	0	0
KP1743	221	KL39	Respiratory secretion	S	S	<=1	32	0	0	0	0	0	0	0	0	1	1	0	0	0
KP1745	1917	KL136	Respiratory secretion	S	S	<=1	30	0	0	0	0	1	0	1	0	3	0	1	0	0
KP1748	661	KL109	Respiratory secretion	S	S	<=1	29	0	0	0	0	1	0	1	0	2	0	1	0	0
KP1749	234	KL122	Respiratory secretion	S	S	<=1	28	0	0	0	0	1	0	0	1	2	1	0	0	0
KP1750	380	KL2	Respiratory secretion	S	S	<=1	30	0	0	0	0	0	0	0	1	3	0	0	0	0
KP1753	660	KL16	Respiratory secretion	S	S	<=1	30	0	0	0	0	0	0	0	0	1	1	0	0	0
KP1755	-	KL49	Respiratory secretion	S	S	<=1	32	0	0	0	0	0	0	0	1	3	1	0	0	0
KP1759	211	KL15	Respiratory secretion	S	S	<=1	32	0	0	0	0	0	0	0	0	1	1	0	0	0
KP1763	375	KL2	Respiratory secretion	S	S	<=1	30	0	0	0	0	0	0	0	1	1	1	0	0	0
KP1766	295	KL2	Respiratory secretion	S	S	<=1	27	0	0	0	0	1	0	1	0	3	0	1	0	0
KP1772	-	KL128	Urine	S	S	<=1	26	0	0	0	0	0	0	0	0	1	0	0	0	0
KP1774	412	KL57	Drainage & Puncture fluid	S	S	<=1	26	0	0	0	0	0	0	0	0	2	0	0	0	0
KP1777	2074	unknown	Respiratory secretion	S	S	<=1	25	0	0	0	0	1	0	1	1	3	0	0	0	0
KP1779	29	KL54	Respiratory secretion	S	S	<=1	24	0	0	0	0	0	0	0	0	2	1	0	0	0
KP1781	23	KL1	Respiratory secretion	S	S	<=1	30	0	0	0	0	0	0	0	0	1	1	0	0	0
KP1783	2453	KL39	Tractus genitalis secretion	S	S	<=1	24	0	0	0	0	0	0	0	0	2	0	0	0	0
KP1795	412	KL57	Respiratory secretion	S	S	<=1	23	0	0	0	0	0	0	0	0	2	1	0	0	0
KP1803	25	KL2	Respiratory secretion	S	S	<=1	32	0	0	0	0	0	0	0	2	1	1	0	0	0
KP1810	86	unknown	Respiratory secretion	S	S	<=1	28	0	0	0	0	0	0	0	0	1	1	0	0	0
KP1812	-	KL62	Respiratory secretion	S	S	<=1	30	0	0	0	0	1	0	1	1	3	0	0	0	0
KP1818	23	KL1	Respiratory secretion	S	S	<=1	30	0	0	0	0	0	0	0	0	1	1	0	0	0
KP1819	86	KL2	Respiratory secretion	S	S	<=1	31	0	0	0	0	0	0	0	1	1	1	0	0	0
KP1823	17	KL23	Respiratory secretion	S	S	<=1	33	0	0	0	0	0	0	0	0	0	0	0	0	0
KP1826	2407	KL25	Respiratory secretion	S	S	<=1	29	0	0	0	0	1	0	0	0	3	1	1	0	0
KP1827	1823	KL113	Respiratory secretion	S	S	<=1	30	0	0	0	0	1	0	1	0	3	0	1	0	0
KP1828	23	KL1	Respiratory secretion	S	S	<=1	30	0	0	0	0	0	0	0	0	1	1	0	0	0
KP1830	315	KL27	Wound secretion	S	S	<=1	28	0	0	0	0	1	0	1	0	2	0	1	0	0
KP1831	23	KL1	Abscess	S	S	<=1	28	0	0	0	0	0	0	0	0	1	1	0	0	0
KP1833	0	KL1	Respiratory secretion	S	S	<=1	30	0	0	0	0	0	0	0	0	1	1	0	0	0
KP1834	37	KL118	Abscess	S	S	<=1	30	0	0	0	0	0	0	0	1	0	0	0	0	0
KP1835	412	unknown	Respiratory secretion	S	S	<=1	29	0	0	0	0	0	0	0	0	2	0	0	0	0
KP1838	15	KL28	Drainage & Puncture fluid	S	S	<=1	29	0	0	0	0	1	0	1	1	2	0	1	0	0
KP1840	23	KL1	Respiratory secretion	S	S	<=1	30	0	0	0	0	0	0	0	0	1	1	0	0	0
KP1841	218	unknown	Blood	S	S	<=1	29	0	0	0	0	0	0	0	0	1	0	0	0	0
KP1844	37	KL55	Wound secretion	S	S	<=1	33	0	0	0	0	0	0	1	0	1	0	0	1	0
KP1847	35	unknown	Respiratory secretion	S	S	<=1	28	0	0	0	0	0	0	0	0	3	0	0	0	0
KP1848	15	KL24	Respiratory secretion	S	S	<=1	30	0	0	0	0	0	0	1	0	0	0	0	0	0
KP1849	-	KL38	Respiratory secretion	S	S	<=1	31	0	0	0	0	1	0	0	1	3	0	0	0	0
KP1852	375	KL2	Respiratory secretion	S	S	<=1	32	0	0	0	0	0	0	0	0	1	1	0	0	0
KP1855	55	KL124	Respiratory secretion	S	S	<=1	31	0	0	0	0	0	0	1	0	1	0	0	1	0
KP1856	1798	unknown	Blood	S	S	<=1	29	0	0	0	0	1	0	0	1	3	0	0	0	0
KP1858	23	KL1	Urine	S	S	<=1	29	0	0	0	0	0	0	0	0	1	1	0	0	0
KP1861	1634	KL2	Respiratory secretion	S	S	<=1	29	0	0	0	0	0	0	0	1	0	0	0	0	0
KP1862	661	KL47	Tractus genitalis secretion	S	S	<=1	29	0	0	0	0	0	0	0	0	1	0	0	1	0
KP1863	37	KL12	Respiratory secretion	S	S	<=1	30	0	0	0	0	1	0	1	0	2	0	1	0	0
KP1864	86	KL2	Respiratory secretion	S	S	<=1	27	0	0	0	0	0	0	0	0	1	1	0	0	0
KP1865	29	KL54	Respiratory secretion	S	S	<=1	30	0	0	0	0	0	0	0	0	1	0	0	0	0
KP1868	186	KL125	Drainage & Puncture fluid	S	S	<=1	28	0	0	0	0	0	0	0	0	2	0	0	0	0
KP1872	45	KL24	Respiratory secretion	S	S	<=1	30	0	0	0	0	0	0	0	0	1	0	0	0	0
KP1873	86	unknown	Respiratory secretion	S	S	<=1	27	0	0	0	0	0	0	0	0	1	1	0	0	0
KP1875	23	KL1	Respiratory secretion	S	S	<=1	27	0	0	0	0	1	0	1	0	4	1	0	0	0
KP1876	23	KL1	Respiratory secretion	S	S	<=1	29	0	0	0	0	0	0	0	0	1	1	0	0	0
KP1877	828	unknown	Abscess	S	S	<=1	28	0	0	0	0	0	0	0	0	3	0	0	0	0
KP1878	2407	KL25	Urine	S	S	<=1	25	0	0	0	0	1	0	0	0	3	1	1	0	0
KP1880	1948	KL24	Respiratory secretion	S	S	<=1	26	0	0	0	0	1	0	1	0	2	0	0	0	0
KP1881	5311	KL61	Respiratory secretion	S	S	<=1	27	0	0	0	0	0	0	0	1	1	0	0	0	0
KP1888	65	KL2	Blood	S	S	<=1	23	0	0	0	0	1	0	1	0	3	1	0	0	0
KP1889	882	KL16	Blood	S	S	<=1	34	0	0	0	0	0	0	0	0	0	0	0	0	0
KP1890	23	KL1	Respiratory secretion	S	S	<=1	27	0	0	0	0	0	0	0	0	1	1	0	0	0
KP1891	133	KL116	Respiratory secretion	S	S	<=1	26	0	0	0	0	1	0	0	1	3	0	0	0	0
KP1894	111	KL63	Blood	S	S	<=1	23	0	0	0	0	0	0	0	0	1	1	0	0	0
KP1896	491	KL118	Blood	S	S	<=1	28	0	0	0	0	0	0	0	1	4	0	0	0	0
KP1898	133	KL116	Urine	S	S	<=1	24	0	0	0	0	1	0	0	1	3	0	0	0	0
KP1899	1917	KL136	Blood	S	S	<=1	29	0	0	0	0	1	0	1	0	3	0	1	0	0
KP1900	753	unknown	Urine	S	S	<=1	29	0	0	0	0	1	0	0	2	3	0	0	0	0
KP1903	37	KL12	Respiratory secretion	S	S	<=1	28	0	0	0	0	1	0	0	1	4	1	0	0	0
KP1904	2407	KL25	Respiratory secretion	S	S	<=1	27	0	0	0	0	1	0	0	0	1	1	0	0	0
KP1908	70	KL136	Respiratory secretion	S	S	<=1	28	0	0	0	0	0	0	0	0	0	0	0	1	0
KP1909	12	KL122	Respiratory secretion	S	S	<=1	28	0	0	0	0	1	0	0	0	2	0	0	0	0
KP1911	200	KL122	Respiratory secretion	S	S	<=1	24	0	0	0	0	0	0	0	1	0	0	0	0	0
KP1912	375	KL2	Drainage & Puncture fluid	I	S	2	23	0	0	0	0	1	0	0	0	2	1	0	0	0
KP1914	412	KL57	Respiratory secretion	S	S	<=1	25	0	0	0	0	0	0	0	0	2	0	0	0	0
KP1917	23	KL1	Digestive system secretion	S	S	<=1	23	0	0	0	0	0	0	0	2	2	1	0	1	0
KP1918	345	KL15	Respiratory secretion	S	S	<=1	27	0	0	0	0	1	0	0	1	1	0	0	0	0
KP1919	218	unknown	Respiratory secretion	S	S	<=1	28	0	0	0	0	0	0	0	0	1	0	0	0	0
KP1922	420	KL20	Respiratory secretion	S	S	<=1	30	0	0	0	0	0	0	0	0	1	1	0	0	0
KP1926	35	KL22	Respiratory secretion	S	S	<=1	30	0	0	0	0	1	0	1	1	4	0	0	0	0
KP1929	927	KL125	Wound secretion	S	S	<=1	28	0	0	0	0	0	0	1	0	2	0	0	1	0
KP1933	23	KL1	Blood	S	S	<=1	25	0	0	0	0	0	0	0	0	2	1	0	0	0
KP1934	420	KL20	Respiratory secretion	S	S	<=1	27	0	0	0	0	1	0	1	1	3	1	1	0	0
KP1936	5253	KL28	Digestive system secretion	I	S	2	26	0	0	0	0	0	0	0	1	3	0	0	0	0
KP1939	20	KL28	Blood	S	S	<=1	29	0	0	0	0	2	0	1	1	4	1	0	1	0
KP1941	5310	KL13	Respiratory secretion	S	S	<=1	28	0	0	0	0	0	0	0	1	4	0	0	0	0
KP1942	20	KL28	Blood	S	S	<=1	29	0	0	0	0	2	0	1	1	4	1	0	1	0
KP1944	2407	KL25	Blood	S	S	<=1	30	0	0	0	0	0	0	0	1	3	0	0	0	0
KP1948	76	KL10	Respiratory secretion	S	S	<=1	24	0	0	0	0	1	0	1	1	4	1	0	0	0
KP1951	45	KL62	Urine	S	S	<=1	28	0	0	0	0	0	0	0	0	2	0	0	1	0
KP1952	309	KL42	Urine	S	S	<=1	28	0	0	0	0	0	0	0	0	4	0	0	0	0
KP1954	23	KL1	Respiratory secretion	S	S	<=1	28	0	0	0	0	0	0	0	0	1	1	0	0	0
KP1955	35	KL22	Blood	S	S	<=1	30	0	0	0	0	0	0	0	0	4	0	0	0	0
KP1958	105	KL102	Blood	S	S	<=1	29	0	0	0	0	1	0	1	0	2	0	0	0	0
KP1961	24	KL24	Respiratory secretion	S	S	<=1	31	0	0	0	0	0	0	0	0	4	0	0	0	0
KP1965	45	KL102	Blood	S	S	<=1	27	0	0	0	0	0	0	1	1	1	0	0	0	0
KP1967	11	KL64	Others	S	S	<=1	25	0	0	0	0	1	0	1	2	2	1	0	1	0
KP1971	268	KL20	Respiratory secretion	S	S	<=1	30	0	0	0	0	1	0	1	0	4	0	1	1	0
KP1972	656	KL30	Respiratory secretion	S	S	<=1	30	0	0	0	0	1	0	0	1	3	0	0	0	0
KP1973	273	KL30	Respiratory secretion	S	S	<=1	28	0	0	0	0	1	0	1	1	3	0	1	0	0
KP1981	23	KL1	Respiratory secretion	S	S	<=1	30	0	0	0	0	0	0	0	0	1	1	0	0	0
KP1982	23	KL1	Blood	S	S	<=1	28	0	0	0	0	0	0	0	0	1	1	0	0	0
KP1983	107	KL158	Respiratory secretion	S	S	<=1	31	0	0	0	0	0	0	0	0	1	0	0	1	0
KP1984	1333	KL5	Blood	S	S	<=1	30	0	0	0	0	0	0	0	0	2	0	0	0	0
KP1987	686	KL5	Wound secretion	S	S	<=1	29	0	0	0	0	0	0	1	0	3	0	0	0	0
KP1989	23	KL1	Respiratory secretion	S	S	<=1	29	0	0	0	0	0	0	0	2	1	1	0	0	0
KP1991	36	KL27	Respiratory secretion	S	S	<=1	28	0	0	0	0	1	0	0	1	0	0	1	0	0
KP1996	11	KL64	Wound secretion	R	S	4	29	0	0	0	0	1	0	1	2	2	1	0	1	0
KP1998	65	KL2	Urine	S	S	31	29	0	0	0	0	1	0	0	0	2	1	0	0	0
KP1999	37	KL108	Urine	S	S	<=1	26	0	0	0	0	1	0	0	0	2	0	0	0	0
KP2000	29	KL19	Respiratory secretion	S	S	<=1	29	0	0	0	1	1	0	1	1	2	0	0	0	0
KP2002	5290	unknown	Abscess	S	S	<=1	29	0	0	0	0	0	0	0	0	0	0	0	0	0
KP2004	17	unknown	Respiratory secretion	S	S	<=1	26	0	0	0	0	2	0	1	0	3	0	0	1	0
KP2005	86	KL2	Respiratory secretion	S	S	<=1	27	0	0	0	0	0	0	0	0	1	1	0	0	0
KP2006	792	KL25	Drainage & Puncture fluid	S	S	<=1	27	0	0	0	0	1	0	0	1	3	0	0	0	0
KP2007	163	KL12	Blood	S	S	30	28	0	0	0	0	0	0	0	1	2	0	0	1	0
KP2012	163	KL12	Drainage & Puncture fluid	S	S	<=1	28	0	0	0	0	0	0	0	1	2	0	0	1	0
KP2017	20	KL28	Respiratory secretion	S	S	<=1	29	0	0	0	0	0	0	0	1	1	0	0	1	0
KP2020	23	KL1	Respiratory secretion	S	S	<=1	27	0	0	0	0	0	0	0	0	1	1	0	0	0
KP2022	163	KL12	Blood	S	S	<=1	28	0	0	0	0	0	0	0	1	2	0	0	0	0
KP2023	412	KL57	Respiratory secretion	S	S	<=1	29	0	0	0	0	0	0	0	0	2	0	0	0	0
KP2024	309	KL109	Respiratory secretion	S	S	<=1	28	0	1	0	1	0	0	1	2	4	0	0	0	0
KP2025	1948	KL24	Blood	S	S	<=1	27	0	0	0	0	0	0	0	1	1	0	0	0	0
KP2026	163	KL12	Blood	S	S	<=1	25	0	0	0	0	0	0	0	1	2	0	0	1	0
KP2027	15	KL28	Respiratory secretion	S	S	<=1	28	0	0	0	0	1	0	1	2	2	0	1	0	0
KP2028	23	KL1	Respiratory secretion	S	S	<=1	29	0	0	0	0	0	0	0	2	1	1	0	0	0
KP2031	20	KL28	Respiratory secretion	S	S	<=1	26	0	0	0	0	2	0	1	1	4	1	0	1	0
KP2032	268	KL20	Respiratory secretion	S	S	<=1	28	0	0	0	0	0	0	0	0	1	0	0	0	0
KP2036	11	KL47	Respiratory secretion	S	S	<=1	29	0	1	0	0	1	0	1	1	1	0	0	1	0
KP2037	11	KL47	Respiratory secretion	S	S	<=1	27	0	1	0	0	1	0	1	1	1	0	0	1	0
KP2038	37	KL15	CSF	S	S	<=1	26	0	0	0	0	1	0	1	0	1	1	1	0	0
KP2040	65	KL2	Respiratory secretion	S	S	<=1	28	0	0	0	0	0	0	0	0	1	1	0	0	0
KP2045	375	KL2	Respiratory secretion	S	S	<=1	40	0	0	0	0	0	0	0	0	1	1	0	0	0
KP2050	660	KL16	Respiratory secretion	S	S	<=1	30	0	0	0	0	0	0	0	0	1	1	0	0	0
KP2052	218	unknown	Respiratory secretion	S	S	<=1	26	0	0	0	0	0	0	0	0	1	0	0	1	0
KP2053	268	KL20	Blood	S	S	<=1	31	0	0	0	0	0	0	0	0	1	0	0	0	0
KP2054	20	KL28	Respiratory secretion	S	S	<=1	27	0	0	0	0	1	0	0	1	4	1	0	1	0
KP2056	592	KL57	Others	S	S	<=1	24	0	0	0	0	0	0	0	1	1	1	0	0	0
KP2057	86	KL2	Respiratory secretion	S	S	<=1	34	0	0	0	0	0	0	0	0	1	1	0	0	0
KP2060	-	KL56	Respiratory secretion	S	S	<=1	30	0	0	0	0	1	0	0	1	3	0	0	0	0
KP2064	23	KL1	Respiratory secretion	S	S	<=1	28	0	0	0	0	1	0	0	0	3	1	0	0	0
KP2071	412	KL57	Respiratory secretion	S	S	<=1	30	0	0	0	0	0	0	0	0	2	0	0	0	0
KP2073	656	KL30	Digestive system secretion	S	S	<=1	32	0	0	0	0	0	0	1	0	4	0	0	0	0
KP2074	11	KL47	Respiratory secretion	S	S	<=1	31	0	1	0	0	2	0	1	1	1	0	0	1	0
KP2075	15	KL48	Blood	S	S	<=1	32	0	0	0	1	1	0	1	1	2	0	0	0	0
KP2076	23	KL1	Drainage & Puncture fluid	S	S	<=1	29	0	0	0	0	0	0	0	0	1	1	0	0	0
KP2077	806	KL108	Wound secretion	S	S	<=1	30	0	0	0	0	1	0	1	1	3	1	0	0	0
KP2080	268	unknown	Respiratory secretion	S	S	<=1	32	0	0	0	0	0	0	0	0	1	0	0	0	0
KP2084	23	KL1	Respiratory secretion	S	S	<=1	29	0	0	0	0	0	0	0	2	1	1	0	0	0
KP2090	412	KL57	Respiratory secretion	S	S	<=1	28	0	0	0	0	0	0	0	0	1	0	0	0	0
KP2116	-	KL38	Abscess	S	S	<=1	29	0	0	0	0	0	0	0	0	1	0	0	1	0
KP2119	23	KL1	Blood	S	S	<=1	30	0	0	0	0	0	0	0	0	1	1	0	0	0
KP2121	420	KL20	Respiratory secretion	S	S	<=1	30	0	0	0	0	0	0	0	0	1	1	0	0	0
KP2124	20	KL28	Respiratory secretion	S	S	<=1	26	0	0	0	0	2	0	1	1	4	1	0	1	0
KP2125	20	KL28	Respiratory secretion	S	S	<=1	31	0	0	0	0	1	0	0	1	4	1	0	1	0
KP2126	218	unknown	Tractus genitalis secretion	S	S	<=1	28	0	0	0	0	0	0	0	0	1	0	0	0	0
KP2129	218	unknown	Respiratory secretion	S	S	<=1	28	0	1	0	0	0	0	1	1	1	0	0	0	0
KP2131	35	KL22	Respiratory secretion	S	S	<=1	34	0	0	0	0	0	0	0	0	2	0	0	0	0
KP2132	660	KL16	Respiratory secretion	S	S	<=1	26	0	0	0	0	0	0	0	0	1	1	0	0	0
KP2133	995	KL117	Digestive system secretion	S	S	<=1	31	0	0	0	1	1	0	0	0	3	0	0	0	0
KP2135	45	KL24	Digestive system secretion	S	S	<=1	29	0	0	0	0	0	0	1	0	2	0	0	1	0
KP2136	3586	KL102	Urine	S	S	<=1	29	0	0	0	0	0	0	0	1	2	0	0	1	0
KP2137	37	KL30	Urine	S	S	<=1	27	0	0	0	0	0	0	0	1	0	0	0	1	0
KP2138	25	KL2	Respiratory secretion	R	S	4	23	0	0	0	0	0	0	0	1	1	1	0	0	0
KP2139	416	KL30	Urine	S	S	<=1	30	0	0	0	0	0	0	0	0	3	0	0	0	0
KP2140	20	KL28	Respiratory secretion	S	S	<=1	28	0	0	0	0	1	0	0	1	4	0	0	1	0
KP2142	110	unknown	Drainage & Puncture fluid	S	S	<=1	30	0	0	0	0	0	0	0	1	2	0	0	1	0
KP2144	1805	unknown	Blood	S	S	<=1	29	0	0	0	0	0	0	0	0	1	0	0	1	0
KP2145	11	KL47	Respiratory secretion	R	S	>=16	32	0	1	0	0	1	0	1	1	3	0	0	1	0
KP2146	873	KL15	Blood	S	S	<=1	29	0	0	0	1	1	0	1	0	2	0	0	0	0
KP2148	25	KL2	CSF	S	S	<=1	30	0	0	0	0	0	0	0	0	1	1	0	0	0
KP2151	219	KL125	Respiratory secretion	S	S	<=1	29	0	0	0	0	1	0	0	0	2	0	0	0	0
KP2152	23	KL1	Abscess	S	S	<=1	23	0	0	0	0	0	0	0	0	1	1	0	0	0
KP2154	23	KL1	Abscess	S	S	<=1	25	0	0	0	0	0	0	0	0	1	1	0	0	0
KP2158	11	KL14	Blood	S	S	<=1	28	0	0	0	0	1	0	0	1	4	1	0	1	0
KP2160	1414	unknown	Respiratory secretion	S	S	<=1	24	0	0	0	0	0	0	0	1	2	0	0	0	0
KP2161	76	KL10	Abscess	S	S	<=1	30	0	0	0	1	1	0	1	0	2	0	0	1	0
KP2162	592	KL57	Respiratory secretion	S	S	<=1	31	0	0	0	0	0	0	0	1	2	1	0	0	0
KP2163	307	KL102	Drainage & Puncture fluid	S	S	<=1	31	0	0	0	1	1	0	1	1	2	0	0	0	0
KP2164	1164	KL62	Wound secretion	S	S	<=1	29	0	0	0	0	0	0	0	0	0	0	0	0	0
KP2165	22	KL9	Respiratory secretion	S	S	<=1	25	0	0	0	0	1	0	0	0	2	1	0	0	0
KP2166	412	KL57	Respiratory secretion	S	S	<=1	27	0	0	0	0	0	0	0	0	1	0	0	0	0
KP2169	17	KL25	Urine	S	S	<=1	31	0	0	0	0	0	0	0	1	0	0	0	0	0
KP2170	1540	unknown	Drainage & Puncture fluid	S	S	<=1	31	0	0	0	1	1	0	1	1	1	0	0	0	0
KP2172	20	KL28	Respiratory secretion	S	S	<=1	28	0	0	0	0	2	0	1	1	4	1	0	1	0
KP2173	15	KL24	Blood	S	S	<=1	28	0	0	0	0	0	0	0	0	1	0	0	1	0
KP2174	37	KL118	Wound secretion	S	S	<=1	31	0	0	0	0	0	0	0	1	3	0	0	0	0
KP2175	967	KL19	Respiratory secretion	S	S	<=1	27	0	0	0	0	1	0	1	0	2	0	1	0	0
KP2176	111	KL63	Respiratory secretion	S	S	<=1	28	0	0	0	0	1	0	1	0	3	1	0	0	0
KP2178	23	KL1	Respiratory secretion	S	S	<=1	32	0	0	0	0	0	0	0	0	1	1	0	0	0
KP2183	1271	KL28	Urine	S	S	<=1	28	0	0	0	0	1	0	1	1	3	0	0	0	0
KP2184	218	unknown	Respiratory secretion	S	S	<=1	29	0	0	0	0	0	0	0	0	1	0	0	0	0
KP2186	436	unknown	Respiratory secretion	S	S	<=1	27	0	0	0	0	1	0	1	1	2	0	1	0	0
KP2190	2513	KL62	Respiratory secretion	S	S	<=1	28	0	0	0	0	0	0	1	1	3	1	0	0	0
KP2196	2407	KL25	Respiratory secretion	S	S	<=1	28	0	0	0	0	0	0	0	1	3	0	0	0	0
KP2198	17	KL141	Respiratory secretion	S	S	<=1	26	0	0	0	0	1	0	1	1	3	0	0	0	0
KP2200	1540	unknown	Blood	S	S	<=1	28	0	0	0	1	1	0	1	1	1	0	0	0	0
KP2201	2261	KL18	Blood	S	S	<=1	28	0	0	0	0	1	0	1	1	2	0	0	0	0
KP2206	198	KL30	Abscess	S	S	<=1	23	0	0	0	0	0	0	0	0	0	0	0	0	0
KP2207	394	KL3	Respiratory secretion	S	S	<=1	23	0	0	0	0	1	0	1	0	2	0	0	0	0
KP2209	394	KL3	Respiratory secretion	S	S	<=1	24	0	0	0	0	1	0	1	0	2	0	0	0	0
KP2211	14	KL2	Blood	S	S	<=1	26	0	0	0	0	0	0	0	0	1	0	0	0	0
KP2213	501	KL10	Blood	S	S	<=1	25	0	0	0	0	0	0	0	1	1	0	0	1	0
KP2216	1265	KL1	Respiratory secretion	S	S	<=1	28	0	0	0	0	0	0	0	0	1	1	0	0	0
KP2217	1480	KL39	Digestive system secretion	S	S	<=1	24	0	0	0	0	0	0	0	1	0	0	0	0	0
KP2218	304	KL2	Blood	S	S	<=1	29	0	0	0	0	1	0	0	1	1	1	0	0	0
KP2222	29	KL54	Respiratory secretion	S	S	<=1	28	0	0	0	0	0	0	1	0	2	0	0	1	0
KP2223	45	KL43	Respiratory secretion	S	S	<=1	28	0	0	0	1	0	0	0	1	2	0	0	0	0
KP2229	29	KL54	Respiratory secretion	S	S	<=1	27	0	0	0	0	1	0	1	1	3	0	0	0	0
KP2234	1660	KL1	Respiratory secretion	S	S	<=1	26	0	0	0	0	0	0	0	0	2	1	0	0	0
KP2238	111	KL104	Respiratory secretion	S	S	<=1	26	0	0	0	0	1	0	1	0	2	0	0	0	0
KP2241	218	unknown	Abscess	S	S	<=1	28	0	0	0	0	0	0	0	0	1	0	0	0	0
KP2243	1540	unknown	Blood	S	S	<=1	27	0	0	0	0	0	0	0	1	2	0	0	0	0
KP2244	2938	KL38	Digestive system secretion	S	S	<=1	28	0	0	0	0	0	0	0	0	1	0	0	0	0
KP2245	2938	KL38	Respiratory secretion	S	S	<=1	27	0	0	0	0	0	0	0	0	1	0	0	0	0
KP2247	-	KL28	Respiratory secretion	S	S	<=1	28	0	0	0	0	1	0	1	1	3	0	1	0	0
KP2249	1015	KL147	Respiratory secretion	S	S	<=1	26	0	0	0	0	0	0	0	0	2	0	0	0	0
KP2250	2004	KL23	Blood	S	S	<=1	28	0	0	0	1	1	0	1	0	1	0	0	0	0
KP2251	65	KL2	Blood	S	S	<=1	24	0	0	0	0	0	0	0	0	1	1	0	1	0
KP2254	5307	KL136	Respiratory secretion	S	S	<=1	29	0	0	0	0	0	0	0	0	2	0	0	0	0
KP2259	147	KL106	Wound secretion	S	S	<=1	29	0	0	0	0	1	0	1	0	2	0	1	0	0
KP2269	273	KL15	Urine	S	S	<=1	27	0	0	0	0	1	0	1	1	2	0	0	1	0
KP2271	147	unknown	Respiratory secretion	S	S	<=1	27	0	0	0	1	1	0	1	2	1	0	0	0	0
KP2272	876	KL10	Digestive system secretion	S	S	<=1	30	0	0	0	0	0	0	0	1	2	0	0	0	0
KP2276	3712	unknown	Respiratory secretion	S	S	<=1	33	0	0	0	0	0	0	0	0	4	0	1	0	0
KP2277	76	KL10	Respiratory secretion	S	S	<=1	44	0	0	0	0	1	0	1	1	3	1	0	0	0
KP2278	65	KL2	Respiratory secretion	S	S	<=1	30	0	0	0	0	0	0	0	0	2	1	0	0	0
KP2279	39	KL23	Respiratory secretion	S	S	<=1	30	0	0	0	1	1	0	1	0	3	0	1	0	0
KP2283	39	KL149	Respiratory secretion	S	S	<=1	28	0	0	0	0	1	0	1	1	1	3	0	0	0
KP2285	1109	KL54	Respiratory secretion	S	S	<=1	28	0	0	0	0	0	0	0	0	3	0	0	0	0
KP2286	-	KL157	Drainage & Puncture fluid	S	S	<=1	23	0	0	0	0	0	0	0	0	0	0	0	0	0
KP2287	35	unknown	Urine	S	S	<=1	26	0	0	0	0	0	0	0	1	3	0	0	0	0
KP2290	23	KL1	Abscess	S	S	<=1	31	0	0	0	0	0	0	0	0	2	1	0	1	0
KP2291	29	KL54	Respiratory secretion	S	S	<=1	29	0	0	0	0	0	0	0	0	3	1	0	1	0
KP2292	268	KL20	Blood	S	S	<=1	26	0	0	0	0	1	0	1	0	2	0	0	0	0
KP2293	23	KL1	Respiratory secretion	S	S	<=1	26	0	0	0	0	0	0	0	0	1	1	0	0	0
KP2294	23	KL1	Respiratory secretion	S	S	<=1	30	0	0	0	0	0	0	0	0	1	1	0	0	0
KP2295	25	KL2	CSF	S	S	<=1	28	0	0	0	0	0	0	0	2	1	1	0	0	0
KP2297	45	KL15	Respiratory secretion	S	S	<=1	31	0	0	0	0	1	0	1	0	2	0	1	0	0
KP2300	86	KL2	Respiratory secretion	ND	S	ND	<=1	0	0	0	0	0	0	0	0	1	1	0	0	0
KP2301	412	KL57	Respiratory secretion	S	S	<=1	26	0	0	0	0	0	0	0	0	1	0	0	0	0
KP2303	1419	KL136	Respiratory secretion	S	S	<=1	29	0	0	0	0	1	0	0	0	3	0	0	0	0
KP2304	17	unknown	Respiratory secretion	S	S	<=1	27	0	0	0	0	0	0	0	0	1	0	0	0	0
KP2305	76	KL10	Drainage & Puncture fluid	S	S	<=1	23	0	0	0	0	1	0	1	1	3	1	0	0	0
KP2306	1975	KL1	Respiratory secretion	S	S	<=1	30	0	0	0	0	1	0	0	0	1	1	0	0	0
KP2307	37	KL38	Respiratory secretion	S	S	<=1	25	0	0	0	0	1	0	0	1	1	0	0	0	0
KP2311	661	KL140	Blood	S	S	<=1	23	0	0	0	0	1	0	1	1	3	0	1	0	0
KP2313	23	KL1	Respiratory secretion	S	S	<=1	29	0	0	0	0	0	0	0	0	3	1	0	1	0
KP2314	23	KL1	Respiratory secretion	S	S	<=1	30	0	0	0	0	0	0	0	0	1	1	0	0	0
KP2315	1228	KL38	Blood	S	S	<=1	23	0	0	0	0	0	0	0	1	1	0	0	0	0
KP2316	629	KL10	Urine	S	S	<=1	26	0	0	0	0	0	0	0	0	1	0	0	0	0
KP2317	1109	KL54	Drainage & Puncture fluid	S	S	<=1	27	0	0	0	0	1	0	1	0	1	0	0	0	0
KP2318	828	KL5	Wound secretion	S	S	<=1	26	0	0	0	0	0	0	0	0	2	0	0	0	0
KP2319	37	KL12	Respiratory secretion	S	S	<=1	30	0	0	0	0	1	0	1	1	3	1	0	0	0
KP2321	186	KL125	Urine	S	S	<=1	32	0	0	0	0	0	0	0	0	2	0	0	0	0
KP2322	5308	KL48	Respiratory secretion	S	S	<=1	23	0	0	0	0	0	0	1	1	1	0	0	1	0
KP2324	60	KL5	Abscess	S	S	<=1	29	0	0	0	0	0	0	0	0	3	0	0	0	0
KP2326	700	KL1	Respiratory secretion	S	S	<=1	31	0	0	0	0	0	0	0	0	2	0	0	0	0
KP2327	23	KL1	Respiratory secretion	S	S	<=1	33	0	0	0	0	0	0	0	0	1	1	0	0	0
KP2328	1552	KL24	Wound secretion	S	S	<=1	28	0	0	0	0	1	0	0	1	3	0	0	0	0
KP2330	1	KL19	Urine	S	S	<=1	28	0	0	0	0	0	0	1	0	2	1	0	1	0
KP2332	449	KL22	Tractus genitalis secretion	S	S	<=1	28	0	0	0	0	0	0	0	0	4	0	0	0	0
KP2333	327	unknown	Wound secretion	S	S	<=1	28	0	0	0	0	0	0	0	0	0	0	0	1	0
KP2334	-	unknown	Tractus genitalis secretion	S	S	<=1	27	0	0	0	0	1	0	1	1	3	0	0	1	0
KP2336	607	KL48	Drainage & Puncture fluid	S	S	<=1	24	0	0	0	0	0	0	0	0	3	0	0	0	0
KP2337	726	KL39	Blood	S	S	<=1	27	0	0	0	0	1	0	1	1	2	1	0	1	0
KP2338	202	KL124	Abscess	S	S	<=1	25	0	0	0	0	0	0	0	0	1	0	0	1	0
KP2341	14	KL16	Drainage & Puncture fluid	R	S	4	26	0	0	0	0	0	0	1	0	2	0	0	1	0
KP2344	661	KL140	Others	S	S	<=1	28	0	0	0	0	1	0	1	0	3	1	1	0	0
KP2346	218	unknown	Respiratory secretion	S	S	<=1	25	0	0	0	0	0	0	0	0	1	0	0	0	0
KP2347	364	unknown	Blood	S	S	<=1	27	0	0	0	0	1	0	1	1	2	0	1	0	0
KP2348	515	KL18	Respiratory secretion	S	S	<=1	28	0	0	0	0	0	0	0	1	3	1	0	1	0
KP2349	37	KL38	Respiratory secretion	S	S	<=1	29	0	0	0	0	1	0	0	1	3	0	0	0	0
KP2350	629	KL10	Respiratory secretion	S	S	<=1	28	0	0	0	0	0	0	1	0	2	0	0	1	0
KP2351	36	KL27	Tractus genitalis secretion	S	S	<=1	27	0	0	0	0	0	0	0	1	2	0	0	0	0
KP2352	375	KL2	Respiratory secretion	S	S	<=1	29	0	0	0	0	0	0	0	1	1	1	0	0	0
KP2354	307	KL102	Respiratory secretion	S	S	<=1	29	0	0	0	1	1	0	1	0	2	0	0	0	0
KP2356	29	KL54	Respiratory secretion	S	S	<=1	26	0	0	0	0	0	0	0	1	2	0	0	0	0
KP2357	23	KL1	Digestive system secretion	S	S	<=1	30	0	0	0	0	0	0	0	0	1	1	0	0	0
KP2358	730	KL109	Respiratory secretion	S	S	<=1	26	0	0	0	0	0	0	0	1	2	0	0	0	0
KP2359	1303	KL58	Respiratory secretion	S	S	<=1	25	0	0	0	0	0	0	1	1	3	0	0	0	0
KP2363	-	KL18	Respiratory secretion	S	S	<=1	30	0	0	0	0	1	0	1	0	2	0	1	0	0
KP2366	420	unknown	Urine	S	S	<=1	30	0	0	0	0	0	0	0	0	1	1	0	0	0
KP2368	395	KL102	Urine	S	S	<=1	27	0	0	0	0	2	0	1	1	2	0	0	1	1
KP2369	111	KL63	Respiratory secretion	S	S	<=1	28	0	0	0	0	0	0	0	0	2	1	0	0	0
KP2370	36	KL27	Respiratory secretion	S	S	<=1	27	0	0	0	0	1	0	0	0	0	0	0	0	0
KP2372	15	KL62	Respiratory secretion	S	S	<=1	25	0	0	0	0	1	0	1	0	3	0	0	1	0
KP2373	37	unknown	Respiratory secretion	S	S	<=1	32	0	0	0	0	1	0	0	0	2	1	0	0	0
KP2374	280	KL23	Urine	S	S	<=1	29	0	0	0	0	2	0	1	1	4	0	0	0	0
KP2375	17	KL111	Respiratory secretion	S	S	<=1	29	0	0	0	0	0	0	0	0	1	0	0	0	0
KP2376	29	KL19	Respiratory secretion	S	S	<=1	25	0	0	0	1	1	0	1	0	2	0	0	0	0
KP2377	15	KL19	Respiratory secretion	S	S	<=1	26	0	0	0	1	1	0	1	0	3	0	0	1	0
KP2381	35	KL22	Respiratory secretion	S	S	<=1	31	0	0	0	0	0	0	0	1	1	0	0	0	0
KP2384	37	KL12	Blood	S	S	<=1	24	0	0	0	1	1	0	1	0	4	0	0	1	0
KP2385	23	KL1	Respiratory secretion	S	S	<=1	32	0	0	0	0	0	0	0	0	1	1	0	0	0
KP2386	133	KL116	Respiratory secretion	S	S	<=1	30	0	0	0	0	0	0	0	1	1	0	0	1	0
KP2388	23	KL1	Respiratory secretion	S	S	<=1	30	0	0	0	0	0	0	0	0	1	1	0	0	0
KP2389	37	unknown	Blood	S	S	<=1	25	0	0	0	0	1	0	1	1	2	0	0	1	0
KP2391	133	KL116	Respiratory secretion	S	S	<=1	28	0	0	0	0	0	0	0	1	1	0	0	1	0
KP2393	188	unknown	Digestive system secretion	S	S	<=1	29	0	0	0	0	0	0	0	1	1	1	0	1	0
KP2396	107	unknown	Respiratory secretion	S	S	<=1	27	0	0	0	0	1	0	1	1	2	0	0	0	0
KP2397	23	KL1	Respiratory secretion	S	S	<=1	25	0	0	0	0	0	0	0	0	1	1	0	0	0
KP2399	65	KL2	Respiratory secretion	S	S	<=1	25	0	0	0	0	0	0	0	1	1	1	0	0	0
KP2401	218	unknown	Respiratory secretion	S	S	<=1	26	0	0	0	0	0	0	0	0	1	0	0	0	0
KP2402	420	KL20	Respiratory secretion	S	S	<=1	26	0	0	0	0	0	0	0	1	1	1	0	0	0
KP2403	792	KL25	Respiratory secretion	S	S	<=1	25	0	0	0	0	1	0	1	1	3	0	0	0	0
KP2404	3385	unknown	Tractus genitalis secretion	S	S	<=1	29	0	0	0	0	1	0	0	1	3	0	0	0	0
KP2405	395	KL158	Respiratory secretion	S	S	<=1	28	0	0	0	1	1	0	0	1	2	0	0	0	0
KP2407	592	KL57	Respiratory secretion	S	S	<=1	28	0	0	0	0	0	0	0	0	1	1	0	0	0
KP2408	23	KL1	Abscess	S	S	<=1	29	0	0	0	0	0	0	0	0	2	1	0	0	0
KP2411	37	KL15	Blood	S	S	<=1	30	0	0	0	0	1	0	1	0	3	0	0	1	0
KP2413	1764	KL64	Respiratory secretion	S	S	<=1	32	0	0	0	0	1	0	0	1	3	0	0	0	0
KP2415	20	KL28	Respiratory secretion	S	S	<=1	29	0	0	0	0	0	0	0	0	2	0	0	0	0
KP2416	23	KL1	Respiratory secretion	S	S	29	31	0	0	0	0	0	0	0	0	1	1	0	0	0
KP2419	76	KL10	Respiratory secretion	S	S	<=1	25	0	0	0	0	1	0	1	1	3	1	0	0	0
KP2420	37	KL38	Urine	S	S	<=1	28	0	0	0	0	0	0	1	1	1	0	0	0	0
KP2421	22	KL9	Urine	S	S	<=1	29	0	0	0	0	1	0	0	0	2	1	0	0	0
KP2430	23	KL1	Respiratory secretion	S	S	<=1	31	0	0	0	0	0	0	0	2	1	1	0	0	0
KP2431	806	KL108	Abscess	S	S	<=1	31	0	0	0	0	0	0	0	0	0	0	0	0	0
KP2435	24	KL24	Respiratory secretion	S	S	<=1	34	0	0	0	1	1	0	0	1	2	1	0	0	0
KP2437	273	KL30	Respiratory secretion	S	S	<=1	32	0	0	0	0	1	0	1	1	3	0	0	0	0
KP2440	23	KL1	Wound secretion	S	S	<=1	28	0	0	0	0	0	0	0	1	1	1	0	0	0
KP2441	3381	unknown	Respiratory secretion	S	S	<=1	31	0	0	0	0	0	0	0	0	2	1	0	0	0
KP2442	101	KL17	Respiratory secretion	S	S	<=1	29	0	0	0	0	0	0	0	0	3	0	0	0	0
KP2443	65	KL2	Respiratory secretion	S	S	<=1	30	0	0	0	0	0	0	0	0	1	1	0	0	0
KP2447	17	KL25	Respiratory secretion	S	S	<=1	26	0	0	0	0	1	0	1	1	3	0	0	0	0
KP2452	25	KL2	Digestive system secretion	S	S	<=1	28	0	0	0	1	0	0	0	0	3	0	0	0	0
KP2453	375	KL2	Respiratory secretion	S	S	<=1	31	0	0	0	0	0	0	0	1	0	0	0	0	0
KP2458	11	KL47	Respiratory secretion	S	S	<=1	28	0	1	0	0	1	0	1	1	1	0	0	1	0
KP2459	395	KL158	Urine	S	S	<=1	32	0	0	0	1	1	0	0	1	2	0	0	0	0
KP2462	661	KL28	Blood	S	S	<=1	27	0	0	0	0	0	0	0	0	1	1	0	0	0
KP2464	5305	KL2	Respiratory secretion	S	S	<=1	29	0	0	0	0	0	0	0	0	1	1	0	0	0
KP2468	23	KL1	Drainage & Puncture fluid	S	S	<=1	30	0	0	0	1	0	0	0	0	1	1	0	0	0
KP2471	11	KL64	Respiratory secretion	S	S	<=1	30	0	1	0	0	1	0	1	2	2	1	0	1	0
KP2476	11	KL47	Respiratory secretion	S	S	<=1	28	0	1	0	0	1	0	1	1	1	0	0	1	0
KP2478	186	KL125	Drainage & Puncture fluid	S	S	<=1	29	0	0	0	0	0	0	0	0	0	0	0	0	0
KP2480	252	unknown	Blood	S	S	<=1	28	0	0	0	0	0	0	0	0	1	0	0	0	0
KP2482	1958	KL110	Urine	S	S	<=1	28	0	0	0	0	0	0	0	0	0	0	0	0	0
KP2483	29	KL54	Respiratory secretion	S	S	<=1	32	0	0	0	0	0	0	0	1	1	0	0	0	0
KP2484	11	KL47	Respiratory secretion	S	S	<=1	33	0	1	0	0	1	0	1	1	1	0	0	1	0
KP2486	1049	KL5	Abscess	S	S	<=1	26	0	0	0	1	0	0	0	0	2	0	0	0	0
KP2487	23	KL1	Digestive system secretion	S	S	31	32	0	0	0	1	0	0	0	0	2	1	0	0	0
KP2492	5260	KL108	Urine	S	S	<=1	30	0	0	0	0	1	0	0	1	2	0	0	1	0
KP2494	515	KL146	Respiratory secretion	S	S	<=1	28	0	0	0	0	0	0	0	1	2	0	0	0	0
KP2497	25	KL2	Blood	S	S	<=1	29	0	0	0	1	0	0	0	0	3	0	0	0	0
KP2499	1591	KL108	CSF	S	S	<=1	32	0	0	0	0	0	0	0	1	3	0	0	0	0
KP2500	592	KL57	Respiratory secretion	S	S	<=1	33	0	0	0	0	0	0	0	1	1	1	0	0	0
KP2505	25	KL2	Blood	S	S	<=1	25	0	0	0	1	0	0	0	0	3	0	0	0	0
KP2506	273	KL74	Digestive system secretion	S	S	<=1	28	0	0	0	0	1	1	1	1	2	0	0	0	0
KP2507	792	KL25	Respiratory secretion	S	S	<=1	28	0	0	0	0	1	0	0	1	1	0	0	1	0
KP2508	792	KL25	Respiratory secretion	S	S	<=1	29	0	0	0	0	1	0	1	1	3	0	1	0	0
KP2510	35	KL16	Abscess	S	S	<=1	31	0	0	0	0	0	0	0	1	2	0	0	0	0
KP2513	25	KL2	Respiratory secretion	S	S	<=1	29	0	0	0	1	0	0	0	0	3	0	0	0	0
KP2514	200	unknown	Respiratory secretion	S	S	<=1	30	0	0	0	0	0	0	0	0	0	0	0	0	0
KP2516	23	KL1	Abscess	S	S	<=1	30	0	0	0	0	1	0	1	0	3	1	0	0	0
KP2517	45	KL62	Drainage & Puncture fluid	S	S	<=1	26	0	0	0	0	1	0	1	1	4	0	0	1	0
KP2519	23	KL1	Respiratory secretion	S	S	1	30	0	0	0	0	0	0	0	2	1	1	0	0	0
KP2521	492	unknown	Digestive system secretion	S	S	<=1	32	0	0	0	0	0	0	0	1	1	0	0	0	0
KP2522	15	KL28	Respiratory secretion	S	S	<=1	26	0	0	0	0	1	0	1	2	2	0	1	0	0
KP2523	25	KL2	Drainage & Puncture fluid	S	S	<=1	25	0	0	0	1	0	0	0	0	3	0	0	0	0
KP2525	65	KL2	Respiratory secretion	S	S	<=1	27	0	0	0	0	0	0	0	0	1	1	0	0	0
KP2528	23	KL1	Abscess	S	S	<=1	32	0	0	0	0	0	0	0	0	1	1	0	0	0
KP2529	-	KL119	Tractus genitalis secretion	S	S	<=1	29	0	0	0	0	0	0	0	0	1	1	0	0	0
KP2532	37	KL15	Urine	S	S	<=1	26	0	0	0	0	1	0	0	1	3	0	0	0	0
KP2533	236	KL127	Tractus genitalis secretion	S	S	<=1	27	0	0	0	0	0	0	0	0	1	1	0	0	0
KP2535	875	KL24	Urine	S	S	26	30	0	0	0	0	0	0	0	0	2	0	0	0	0
KP2541	23	KL1	Respiratory secretion	S	S	<=1	33	0	0	0	0	0	0	0	1	1	1	0	0	0
KP2542	37	KL12	Respiratory secretion	S	S	<=1	34	0	0	0	0	1	0	1	1	3	0	0	0	0
KP2544	25	KL2	Respiratory secretion	S	S	<=1	30	0	0	0	1	0	0	0	0	3	0	0	0	0
KP2545	458	KL24	Respiratory secretion	S	S	<=1	33	0	0	0	0	0	0	0	0	3	0	0	0	0
KP2547	29	KL54	Respiratory secretion	S	S	<=1	28	0	0	0	0	0	0	0	0	3	1	0	1	0
KP2548	15	KL19	Wound secretion	S	S	<=1	29	0	0	0	1	1	0	1	0	4	0	1	0	0
KP2550	23	KL1	Abscess	S	S	<=1	29	0	0	0	0	1	0	0	0	2	1	0	1	0
KP2551	2159	KL1	Respiratory secretion	S	S	<=1	31	0	0	0	0	0	0	0	0	1	1	0	0	0
KP2559	-	KL128	Respiratory secretion	S	S	<=1	30	0	0	0	0	0	0	0	0	0	0	0	0	0
KP2562	374	KL2	Digestive system secretion	S	S	<=1	30	0	0	0	0	0	0	0	1	4	1	0	0	0
KP2565	7	KL54	Urine	S	S	<=1	28	0	0	0	0	2	0	1	1	3	0	0	0	0
KP2566	700	KL1	Respiratory secretion	S	S	<=1	28	0	0	0	0	0	0	0	0	2	0	0	0	0
KP2567	25	KL2	Blood	S	S	<=1	30	0	0	0	1	0	0	0	0	3	0	0	0	0
KP2570	23	KL1	Respiratory secretion	S	S	<=1	31	0	0	0	0	0	0	0	0	1	1	0	0	0
KP2571	792	KL25	Respiratory secretion	S	S	<=1	27	0	0	0	0	1	0	1	1	1	0	0	0	0
KP2572	23	KL1	Respiratory secretion	S	S	<=1	31	0	0	0	0	1	0	0	0	3	1	0	0	0
KP2574	268	KL20	Respiratory secretion	S	S	<=1	28	0	0	0	0	0	0	0	0	1	0	0	0	0
KP2575	37	KL38	Abscess	S	S	<=1	25	0	0	0	0	1	0	1	1	2	0	0	0	0
KP2576	37	KL12	Urine	S	S	<=1	27	0	0	0	0	0	0	1	0	1	0	0	1	0
KP2582	502	KL15	Respiratory secretion	S	S	<=1	28	0	0	0	0	0	0	0	1	1	0	0	1	0
KP2583	2446	KL39	Blood	S	S	<=1	29	0	0	0	0	0	0	0	1	2	0	0	0	0
KP2584	11	KL64	Urine	I	S	2	23	0	0	0	0	1	0	1	1	2	1	0	1	0
KP2585	15	KL106	Tractus genitalis secretion	S	S	<=1	31	0	0	0	0	0	0	1	0	4	0	1	0	0
KP2587	458	KL116	Respiratory secretion	S	S	<=1	28	0	0	0	0	0	0	0	0	0	0	0	0	0
KP2588	-	unknown	Respiratory secretion	S	S	<=1	30	0	0	0	0	1	0	1	0	3	0	1	0	0
KP2590	11	KL13	Respiratory secretion	S	S	<=1	30	0	0	0	0	0	0	1	1	2	0	0	0	0
KP2592	15	KL28	Urine	S	S	<=1	26	0	0	0	0	1	0	1	1	3	0	1	0	0
KP2598	60	KL5	Drainage & Puncture fluid	S	S	<=1	34	0	0	0	0	0	0	0	0	0	0	0	0	0
KP2603	29	KL54	Respiratory secretion	S	S	<=1	30	0	0	0	0	0	0	0	0	1	0	0	0	0
KP2604	86	KL2	Abscess	S	S	<=1	30	0	0	0	0	0	0	0	0	1	1	0	0	0
KP2607	412	KL57	Respiratory secretion	S	S	<=1	32	0	0	0	0	0	0	0	0	1	0	0	0	0
KP2608	65	KL2	Blood	S	S	<=1	28	0	0	0	0	0	0	0	0	1	1	0	0	0
KP2610	1322	KL139	Urine	S	S	<=1	26	0	0	0	0	0	0	0	1	0	0	0	1	0
KP2611	700	KL1	Others	S	S	<=1	29	0	0	0	0	0	0	0	0	2	0	0	0	0
KP2613	25	KL2	Blood	S	S	<=1	31	0	0	0	1	0	0	0	0	3	0	0	0	0
KP2614	200	KL35	Others	S	S	<=1	30	0	0	0	0	0	0	0	0	0	0	0	0	0
KP2616	23	KL1	Drainage & Puncture fluid	S	S	<=1	29	0	0	0	0	0	0	0	2	1	1	0	0	0
KP2617	-	unknown	Respiratory secretion	S	S	<=1	31	0	0	0	0	1	0	1	0	3	0	1	0	0
KP2621	65	KL2	Respiratory secretion	S	S	<=1	28	0	0	0	0	0	0	0	0	1	1	0	0	0
KP2622	380	KL2	Drainage & Puncture fluid	S	S	<=1	30	0	0	0	0	0	0	0	0	4	0	0	0	0
KP2623	65	KL2	Respiratory secretion	S	S	<=1	28	0	0	0	0	0	0	0	0	1	1	0	0	0
KP2625	86	KL2	Drainage & Puncture fluid	S	S	<=1	25	0	0	0	0	0	0	0	1	1	1	0	0	0
KP2626	540	KL21	Drainage & Puncture fluid	S	S	<=1	26	0	0	0	0	1	0	1	1	1	0	0	0	0
KP2628	23	KL1	Respiratory secretion	S	S	<=1	30	0	0	0	0	1	0	1	0	5	1	0	0	0
KP2629	584	KL60	Digestive system secretion	S	S	<=1	28	0	0	0	0	0	0	0	0	1	0	0	1	0
KP2631	380	KL2	Respiratory secretion	S	S	<=1	29	0	0	0	0	0	0	0	1	3	0	0	0	0
KP2634	29	KL54	Respiratory secretion	S	S	<=1	25	0	0	0	0	1	0	1	1	4	0	1	0	0
KP2636	375	KL2	Respiratory secretion	S	S	<=1	27	0	0	0	0	0	0	0	0	1	1	0	0	0
KP2637	458	KL116	Respiratory secretion	S	S	<=1	30	0	0	0	0	0	0	0	0	0	0	0	0	0
KP2640	1049	KL5	Respiratory secretion	S	S	<=1	29	0	0	0	0	0	0	0	0	3	0	0	0	0
KP2644	133	KL116	Respiratory secretion	S	S	<=1	28	0	0	0	0	0	0	0	2	2	0	0	1	0
KP2649	15	KL28	Tractus genitalis secretion	S	S	<=1	26	0	0	0	0	1	0	1	0	0	0	0	0	0
KP2650	3687	KL55	Blood	S	S	<=1	27	0	0	0	0	0	0	0	0	1	0	0	0	0
KP2651	2877	unknown	Urine	S	S	1	27	0	0	0	0	0	0	0	0	0	0	0	0	0
KP2656	15	KL24	Respiratory secretion	S	S	<=1	28	0	0	0	1	1	0	1	1	2	0	0	0	0
KP2657	3687	KL55	Blood	S	S	<=1	31	0	0	0	0	0	0	0	0	1	0	0	0	0
KP2658	412	KL57	Respiratory secretion	S	S	<=1	27	0	0	0	0	0	0	0	0	1	0	0	0	0
KP2659	25	KL2	Blood	S	S	<=1	30	0	0	0	0	0	0	0	1	3	0	0	0	0
KP2660	17	KL102	Respiratory secretion	S	S	<=1	26	0	0	0	0	1	0	0	0	1	0	0	1	0
KP2661	1655	unknown	Drainage & Puncture fluid	S	S	<=1	28	0	0	0	0	0	0	0	1	2	0	0	0	0
KP2664	36	KL102	Respiratory secretion	S	S	<=1	28	0	0	0	0	0	0	0	0	1	1	0	0	0
KP2667	65	KL2	Blood	S	S	<=1	28	0	0	0	0	0	0	0	0	1	1	0	0	0
KP2668	3787	KL127	Blood	S	S	<=1	29	0	0	0	0	1	0	0	1	3	0	0	0	0
KP2669	15	KL28	Blood	S	S	<=1	29	0	0	0	0	1	0	1	2	2	0	1	0	0
KP2671	23	KL1	Blood	S	S	<=1	28	0	0	0	0	0	0	0	0	2	1	0	0	0
KP2675	36	KL27	Digestive system secretion	S	S	<=1	24	0	0	0	0	0	0	0	2	1	0	0	1	0
KP2678	152	KL149	Digestive system secretion	S	S	<=1	28	0	0	0	0	0	0	0	0	2	0	0	0	0
KP2681	3687	KL55	Drainage & Puncture fluid	S	S	<=1	26	0	0	0	0	0	0	0	0	1	0	0	0	0
KP2686	60	KL5	Respiratory secretion	S	S	<=1	28	0	0	0	0	0	0	0	0	2	0	0	0	0
KP2688	86	KL2	Digestive system secretion	S	S	<=1	30	0	0	0	0	0	0	0	0	1	1	0	0	0
KP2689	23	KL1	Blood	S	S	<=1	28	0	0	0	0	0	0	0	0	1	1	0	0	0
KP2690	29	KL54	Digestive system secretion	S	S	<=1	28	0	0	0	0	0	0	0	1	2	0	0	0	0
KP2692	15	KL24	Urine	S	S	<=1	30	0	0	0	0	0	0	0	1	2	0	0	0	0
KP2694	147	KL31	Urine	S	S	<=1	27	0	0	0	1	1	0	1	1	3	0	1	0	0
KP2697	17	KL151	Digestive system secretion	S	S	<=1	27	0	0	0	0	0	0	0	0	0	0	0	0	0
KP2698	37	unknown	Urine	S	S	<=1	25	0	0	0	0	0	0	0	1	3	0	0	0	0
KP2701	967	KL19	Respiratory secretion	S	S	<=1	30	0	0	0	0	1	0	1	0	2	0	1	0	0
KP2702	23	KL1	Blood	S	S	<=1	28	0	0	0	0	0	0	0	0	1	1	0	0	0
KP2704	514	KL39	Respiratory secretion	S	S	<=1	28	0	0	0	0	0	0	0	1	1	0	0	0	0
KP2705	791	KL62	Blood	S	S	<=1	27	0	0	0	0	2	0	1	1	3	0	0	0	0
KP2706	15	KL24	Urine	S	S	<=1	29	0	0	0	0	1	0	1	2	0	0	0	1	1
KP2708	1049	KL5	Respiratory secretion	S	S	<=1	28	0	0	0	0	0	0	0	0	2	0	0	0	0
KP2710	2407	KL25	Wound secretion	S	S	24	29	0	0	0	0	1	0	1	0	3	1	0	0	0
KP2713	3687	KL55	Blood	S	S	<=1	28	0	0	0	0	0	0	0	0	1	0	0	0	0
KP2715	1017	KL58	Respiratory secretion	S	S	<=1	28	0	0	0	0	1	0	0	1	3	0	0	0	0
KP2717	485	KL149	Drainage & Puncture fluid	S	S	<=1	24	0	0	0	0	1	0	1	1	2	0	0	0	0
KP2718	37	KL136	Respiratory secretion	S	S	<=1	27	0	0	0	0	0	0	0	0	1	0	0	0	0
KP2719	-	KL136	Respiratory secretion	S	S	<=1	27	0	0	0	0	1	0	1	1	3	2	0	1	0
KP2722	375	unknown	Respiratory secretion	S	S	<=1	27	0	0	0	1	0	0	0	0	0	0	0	0	0
KP2723	17	KL151	Others	S	S	24	29	0	0	0	0	0	0	0	0	1	0	0	0	0
KP2725	412	KL57	Respiratory secretion	S	S	<=1	26	0	0	0	0	1	0	0	0	2	2	0	0	0
KP2726	1534	KL1	Blood	S	S	<=1	27	0	0	0	0	0	0	0	0	2	1	0	0	0
KP2727	3687	KL55	Respiratory secretion	S	S	<=1	25	0	0	0	0	0	0	0	0	1	0	0	0	0
KP2728	23	KL1	Abscess	S	S	<=1	30	0	0	0	0	0	0	0	0	1	1	0	0	0
KP2729	116	unknown	Respiratory secretion	S	S	<=1	28	0	0	0	0	0	0	0	0	2	0	0	0	0
KP2731	45	KL24	Respiratory secretion	S	S	<=1	30	0	0	0	0	0	0	1	1	1	0	0	1	0
KP2732	133	KL116	Drainage & Puncture fluid	S	S	<=1	29	0	0	0	0	1	0	0	1	1	0	0	1	0
KP2738	1999	KL30	Respiratory secretion	S	S	<=1	28	0	0	0	0	0	0	0	0	2	0	0	0	0
KP2739	23	KL1	Urine	S	S	<=1	27	0	0	0	0	0	0	0	0	1	1	0	0	0
KP2740	290	KL21	Respiratory secretion	S	S	<=1	30	0	0	0	0	1	0	0	1	4	0	0	0	0
KP2743	3712	unknown	Urine	S	S	<=1	28	0	0	0	0	0	0	0	1	3	0	0	0	0
KP2744	-	KL22	Blood	S	S	<=1	26	0	0	0	0	0	0	0	0	3	0	0	0	0
KP2745	36	KL102	Urine	S	S	<=1	37	0	0	0	0	1	0	0	0	2	0	0	0	0
KP2746	4083	unknown	Blood	S	S	<=1	28	0	0	0	0	1	0	1	0	0	2	0	0	0
KP2754	37	KL163	Urine	S	S	<=1	24	0	0	0	0	0	0	1	0	2	0	0	0	0
KP2755	505	KL64	Respiratory secretion	S	S	<=1	31	0	0	0	0	0	0	0	0	3	0	0	0	0
KP2756	15	KL28	Respiratory secretion	S	S	<=1	28	0	0	0	0	1	0	0	2	3	1	1	0	0
KP2757	23	KL1	Abscess	S	S	<=1	27	0	0	0	0	0	0	0	0	1	1	0	0	0
KP2759	16	KL128	Digestive system secretion	S	S	<=1	29	0	0	0	0	0	0	0	0	0	0	0	0	0
KP2760	25	KL2	Blood	S	S	<=1	28	0	0	0	0	0	0	0	1	2	0	0	0	0
[truncated: 37 more rows]

## Sheet: Sheet2
Table S1-2 Overview of chromosomal point mutations of ompK36 and ompK37
gene	Mutation	Nucleotide change	Amino acid change	sample number
ompK36	ompK36 p.N218H	AAC -> CAC	N -> H	964
	ompK36 p.A217S	GCT -> TCC	A -> S	102
	ompK36 p.A217S	GCT -> TCT	A -> S	1277
				1380
gene	Mutation	Nucleotide change	Amino acid change	sample number
ompK37	p.I70M	ATT -> ATG	I -> M	2027
	p.N230G	AAC -> GGC	N -> G	870
	p.I128M	ATT -> ATG	I -> M	2025
				2027
