# Supplementary material for: Genome-wide association study of Klebsiella pneumoniae identifies variations linked to carbapenems resistance
Source: Front Microbiol. 2022 Nov 1;13:997769. doi: 10.3389/fmicb.2022.997769 (PMC9664935; doi:10.3389/fmicb.2022.997769)
Supplement: Supplementary Figure S2 — QQ plot of IPM and MEM. [file Table_2.XLSX]

## Sheet: Sheet3
Table S2 Validation data set with matched IPM and MEM phenotype information
ID	MEM	IPM	MEM_MIC	IPM_MIC
SRR5385399	S	S	<=1	<=1
SRR5385401	S	S	<=1	<=1
SRR5385402	R	R	>8	>8
SRR5385408	R	R	>8	>8
SRR5385409	S	S	<=1	<=1
SRR5385410	S	S	<=1	<=1
SRR5385411	S	S	<=1	<=1
SRR5385412	R	S	4	<=1
SRR5385413	S	S	<=1	<=1
SRR5385415	S	S	<=1	<=1
SRR5385416	S	S	<=1	<=1
SRR5385417	R	R	>8	8
SRR5385421	S	S	<=1	<=1
SRR5385422	R	R	>8	>8
SRR5385424	S	S	<=1	<=1
SRR5385431	R	R	4	8
SRR5385432	R	R	>8	>8
SRR5385434	R	R	>8	>8
SRR5385436	R	R	>8	>8
SRR5385437	R	R	8	8
SRR5385440	S	S	<=1	<=1
SRR5385441	R	R	8	>8
SRR5385446	R	R	8	>8
SRR5385447	R	R	4	4
SRR5385449	R	R	>8	>8
SRR5385451	R	R	8	>8
SRR5385455	R	R	>8	8
SRR5385459	R	R	>8	>8
SRR5385465	R	R	>8	>8
SRR5385466	S	S	<=1	<=1
SRR5385467	R	R	>8	>8
SRR5385469	S	S	<=1	<=1
SRR5385470	S	S	<=1	<=1
SRR5385471	R	R	>8	>8
SRR5385472	S	S	<=1	<=1
SRR5385473	S	R	<=1	8
SRR5385475	R	R	4	>8
SRR5385476	S	S	<=1	<=1
SRR5385477	R	R	2	>8
SRR5385480	S	S	<=1	<=1
SRR5385481	R	R	>8	>8
SRR5385482	R	R	>8	>8
SRR5385483	S	S	<=1	<=1
SRR5385486	S	S	<=1	<=1
SRR5385487	S	S	<=1	<=1
SRR5385488	R	R	4	2
SRR5385489	S	S	<=1	<=1
SRR5385490	S	S	<=1	<=1
SRR5385493	S	S	<=1	<=1
SRR5385494	R	S	4	<=1
SRR5385498	S	S	<=1	<=1
SRR5385500	R	R	>8	>8
SRR5385502	S	S	<=1	<=1
SRR5385504	S	S	<=1	<=1
SRR5385505	S	S	<=1	<=1
SRR5385506	S	S	<=1	<=1
SRR5385507	R	R	>8	>8
SRR5385509	S	S	<=1	<=1
SRR5385511	S	S	<=1	<=1
SRR5385515	S	S	<=1	<=1
SRR5385516	S	S	<=1	<=1
SRR5385517	S	S	<=1	<=1
SRR5385519	S	S	<=1	<=1
SRR5385520	R	S	2	<=1
SRR5385523	R	R	>8	>8
SRR5385524	R	R	>8	>8
SRR5385525	S	S	<=1	<=1
SRR5385526	R	R	>8	>8
SRR5385529	S	R	<=1	>8
SRR5385530	S	S	<=1	<=1
SRR5385532	S	S	<=1	<=1
SRR5385533	S	R	<=1	>8
SRR5385534	S	S	<=1	<=1
SRR5385535	S	S	<=1	<=1
SRR5385536	S	S	<=1	<=1
SRR5385537	S	S	<=1	<=1
SRR5385538	S	S	<=1	<=1
SRR5385623	R	R	>8	8
SRR5385624	R	R	>8	>8
SRR5385625	R	R	>8	>8
SRR5385626	R	R	>8	>8
SRR5385628	R	R	4	2
SRR5385629	R	R	8	8
SRR5385630	R	R	4	2
SRR5385631	R	R	4	8
SRR5385633	S	S	<=1	<=1
SRR5385634	R	S	4	<=1
SRR5385635	R	R	8	8
SRR5385636	S	S	<=1	<=1
SRR5385637	S	S	<=1	<=1
SRR5385638	S	S	<=1	<=1
SRR5385639	S	S	<=1	<=1
SRR5385641	R	R	>8	>8
SRR5385642	S	S	<=1	<=1
SRR5385643	R	R	8	8
SRR5385647	R	R	8	8
SRR5385648	R	R	>8	>8
SRR5385650	S	S	<=1	<=1
SRR5385652	S	S	<=1	<=1
SRR5385655	R	R	>8	>8
SRR5385656	S	S	<=1	<=1
SRR5385661	R	R	>8	>8
SRR5385662	R	R	>8	>8
SRR5385666	R	R	>8	>8
SRR5385670	S	S	<=1	<=1
SRR5385672	R	R	>8	>8
SRR5385673	S	S	<=1	<=1
SRR5385674	S	S	<=1	<=1
SRR5385675	R	R	>8	>8
SRR5385676	R	R	>8	>8
SRR5385678	R	R	8	>8
SRR5385679	R	S	4	<=1
SRR5385680	S	S	<=1	<=1
SRR5385682	S	S	<=1	<=1
SRR5385684	R	R	8	8
SRR5385688	R	R	4	4
SRR5385689	S	S	<=1	<=1
SRR5385690	S	S	<=1	<=1
SRR5385691	S	S	<=1	<=1
SRR5385692	S	S	<=1	<=1
SRR5385693	S	S	<=1	<=1
SRR5385695	S	S	<=1	<=1
SRR5385696	R	R	>8	8
SRR5385697	S	S	<=1	<=1
SRR5385698	R	R	>8	>8
SRR5385701	S	S	<=1	<=1
SRR5385703	R	R	>8	>8
SRR5385704	R	R	>8	>8
SRR5385705	R	R	>8	>8
SRR5385707	R	R	>8	>8
SRR5385709	S	S	<=1	<=1
SRR5385710	S	S	<=1	<=1
SRR5385711	R	R	>8	8
SRR5385713	S	S	<=1	<=1
SRR5385714	S	S	<=1	<=1
SRR5385715	S	S	<=1	<=1
SRR5385716	R	R	4	8
SRR5385720	S	R	<=1	8
SRR5385722	S	S	<=1	<=1
SRR5385723	S	S	<=1	<=1
SRR5385724	S	S	<=1	<=1
SRR5385725	S	S	<=1	<=1
SRR5385727	S	S	<=1	<=1
SRR5385728	S	S	<=1	<=1
SRR5385729	S	S	<=1	<=1
SRR5385730	R	R	>8	8
SRR5385732	S	S	<=1	<=1
SRR5385733	R	R	8	8
SRR5385734	R	R	>8	>8
SRR5385735	R	R	>8	>8
SRR5385738	R	R	4	8
SRR5385741	S	S	<=1	<=1
SRR5385742	S	S	<=1	<=1
SRR5385743	S	S	<=1	<=1
SRR5385744	S	S	<=1	<=1
SRR5385748	R	R	>8	>8
SRR5385749	R	R	>8	>8
SRR5385751	S	S	<=1	<=1
SRR5385757	S	S	<=1	<=1
SRR5385759	R	R	4	>8
SRR5385761	S	S	<=1	<=1
SRR5385762	S	S	<=1	<=1
SRR5385763	S	S	<=1	<=1
SRR5385765	R	S	2	<=1
SRR5385766	S	S	<=1	<=1
SRR5385767	S	S	<=1	<=1
SRR5385768	S	S	<=1	<=1
SRR5385769	R	R	4	>8
SRR5385771	S	S	<=1	<=1
SRR5385772	R	R	>8	4
SRR5385773	S	S	<=1	<=1
SRR5385775	S	S	<=1	<=1
SRR5385777	S	S	<=1	<=1
SRR5385780	S	S	<=1	<=1
SRR5385782	S	S	<=1	<=1
SRR5385783	R	R	>8	>8
SRR5385784	R	R	>8	>8
SRR5385785	S	S	<=1	<=1
SRR5385786	R	R	8	8
SRR5385788	R	R	>8	8
SRR5385789	R	R	>8	>8
SRR5385791	S	S	<=1	<=1
SRR5385792	S	S	<=1	<=1
SRR5385793	S	S	<=1	<=1
SRR5385795	S	S	<=1	<=1
SRR5385796	S	S	<=1	<=1
SRR5385797	S	S	<=1	<=1
SRR5385799	R	R	8	8
SRR5385800	R	R	>8	>8
SRR5385801	S	S	<=1	<=1
SRR5385802	S	S	<=1	<=1
SRR5385804	R	R	>8	>8
SRR5385805	S	S	<=1	<=1
SRR5385806	S	R	<=1	>8
SRR5385807	S	S	<=1	<=1
SRR5385808	R	R	2	2
SRR5385810	R	R	>8	>8
SRR5385811	S	S	<=1	<=1
SRR5385813	R	R	>8	>8
SRR5385814	S	S	<=1	<=1
SRR5385815	R	R	>8	>8
SRR5385816	S	S	<=1	<=1
SRR5385818	S	S	<=1	<=1
SRR5385820	S	S	<=1	<=1
SRR5385822	S	S	<=1	<=1
SRR5385823	S	S	<=1	<=1
SRR5385826	R	R	>8	>8
SRR5385829	S	S	<=1	<=1
SRR5385830	R	R	4	8
SRR5385831	S	S	<=1	<=1
SRR5385832	S	S	<=1	<=1
SRR5385833	R	R	>8	>8
SRR5385835	R	R	>8	>8
SRR5385837	S	S	<=1	<=1
SRR5385838	R	R	8	8
SRR5385839	S	S	<=1	<=1
SRR5385841	S	S	<=1	<=1
SRR5385842	S	S	<=1	<=1
SRR5385843	S	S	<=1	<=1
SRR5385846	S	S	<=1	<=1
SRR5385847	S	S	<=1	<=1
SRR5385851	R	R	>8	>8
SRR5385852	S	S	<=1	<=1
SRR5385856	S	S	<=1	<=1
SRR5385857	R	R	>8	>8
SRR5385860	R	R	>8	>8
SRR5385861	R	R	>8	>8
SRR5385862	S	S	<=1	<=1
SRR5385865	R	R	8	8
SRR5385866	S	S	<=1	<=1
SRR5385867	S	S	<=1	<=1
SRR5385868	R	R	>8	>8
SRR5385870	S	S	<=1	<=1
SRR5385871	S	S	<=1	<=1
SRR5385872	R	R	8	8
SRR5385874	R	R	>8	>8
SRR5385879	S	S	<=1	<=1
SRR5385880	S	S	<=1	<=1
SRR5385884	R	R	>8	>8
SRR5385887	R	R	8	8
SRR5385889	S	S	<=1	<=1
SRR5385890	S	S	<=1	<=1
SRR5385891	S	S	<=1	<=1
SRR5385892	S	S	<=1	<=1
SRR5385894	R	R	>8	8
SRR5385895	S	S	<=1	<=1
SRR5385896	S	S	<=1	<=1
SRR5385897	S	S	<=1	<=1
SRR5385898	S	S	<=1	<=1
SRR5385900	S	S	<=1	<=1
SRR5385901	S	S	<=1	<=1
SRR5385903	R	R	>8	>8
SRR5385904	R	R	>8	>8
SRR5385908	S	S	<=1	<=1
SRR5385909	S	S	<=1	<=1
SRR5385910	R	R	4	2
SRR5385915	S	S	<=1	<=1
SRR5385918	R	R	>8	>8
SRR5385923	S	S	<=1	<=1
SRR5385924	S	S	<=1	<=1
SRR5385925	R	R	>8	>8
SRR5385928	S	S	<=1	<=1
SRR5385930	R	R	>8	>8
SRR5385931	S	S	<=1	<=1
SRR5385932	S	S	<=1	<=1
SRR5385935	S	S	<=1	<=1
SRR5385936	S	S	<=1	<=1
SRR5385937	S	S	<=1	<=1
SRR5385941	S	S	<=1	<=1
SRR5385943	R	R	>8	>8
SRR5385944	R	R	>8	>8
SRR5385945	R	R	>8	8
SRR5385946	S	S	<=1	<=1
SRR5385947	R	R	>8	>8
SRR5385951	R	R	>8	>8
SRR5385952	S	S	<=1	<=1
SRR5385953	R	R	8	8
SRR5385954	S	S	<=1	<=1
SRR5385957	R	R	8	8
SRR5385958	S	S	<=1	<=1
SRR5385960	S	S	<=1	<=1
SRR5385962	S	S	<=1	<=1
SRR5385963	R	R	8	8
SRR5385964	S	S	<=1	<=1
SRR5385965	S	S	<=1	<=1
SRR5385966	S	S	<=1	<=1
SRR5385969	S	S	<=1	<=1
SRR5385970	S	S	<=1	<=1
SRR5385971	R	R	8	4
SRR5385972	S	S	<=1	<=1
SRR5385974	S	S	<=1	<=1
SRR5385975	R	R	>8	>8
SRR5385976	R	R	>8	>8
SRR5385977	S	S	<=1	<=1
SRR5385978	R	R	4	2
SRR5385980	S	S	<=1	<=1
SRR5385984	S	S	<=1	<=1
SRR5385985	S	S	<=1	<=1
SRR5385986	S	S	<=1	<=1
SRR5385989	S	S	<=1	<=1
SRR5385990	S	S	<=1	<=1
SRR5385991	S	S	<=1	<=1
SRR5385992	S	S	<=1	<=1
SRR5385995	S	S	<=1	<=1
SRR5385996	S	S	<=1	<=1
SRR5385999	S	S	<=1	<=1
SRR5386001	S	S	<=1	<=1
SRR5386002	S	S	<=1	<=1
SRR5386003	S	S	<=1	<=1
SRR5386004	S	S	<=1	<=1
SRR5386006	S	S	<=1	<=1
SRR5386025	R	R	>8	4
SRR5386026	S	S	<=1	<=1
SRR5386027	S	S	<=1	<=1
SRR5386029	S	S	<=1	<=1
SRR5386030	S	S	<=1	<=1
SRR5386031	S	S	<=1	<=1
SRR5386033	S	S	<=1	<=1
SRR5386034	R	R	>8	>8
SRR5386035	R	R	>8	>8
SRR5386036	S	S	<=1	<=1
SRR5386037	S	S	<=1	<=1
SRR5386038	S	S	<=1	<=1
SRR5386039	S	S	<=1	<=1
SRR5386040	S	S	<=1	<=1
SRR5386041	S	S	<=1	<=1
SRR5386043	S	S	<=1	<=1
SRR5386046	S	S	<=1	<=1
SRR5386048	S	S	<=1	<=1
SRR5386049	S	S	<=1	<=1
SRR5386050	R	R	>8	>8
SRR5386051	S	S	<=1	<=1
SRR5386052	S	S	<=1	<=1
SRR5386053	S	S	<=1	<=1
SRR5386056	R	R	>8	>8
SRR5386060	R	R	2	2
SRR5386062	S	S	<=1	<=1
SRR5386066	R	R	4	4
SRR5386067	S	S	<=1	<=1
SRR5386068	S	S	<=1	<=1
SRR5386069	S	S	<=1	<=1
SRR5386072	R	R	>8	>8
SRR5386077	S	S	<=1	<=1
SRR5386079	R	R	>8	4
SRR5386080	S	S	<=1	<=1
SRR5386081	S	S	<=1	<=1
SRR5386082	S	S	<=1	<=1
SRR5386083	S	S	<=1	<=1
SRR5386084	S	S	<=1	<=1
SRR5386086	S	S	<=1	<=1
SRR5386087	R	R	>8	>8
SRR5386088	R	R	>8	>8
SRR5386091	R	R	>8	8
SRR5386092	R	R	4	4
SRR5386096	S	S	<=1	<=1
SRR5386097	S	S	<=1	<=1
SRR5386098	S	S	<=1	<=1
SRR5386099	S	S	<=1	<=1
SRR5386100	S	S	<=1	<=1
SRR5386101	S	S	<=1	<=1
SRR5386102	R	R	>8	>8
SRR5386103	S	S	<=1	<=1
SRR5386104	S	S	<=1	<=1
SRR5386105	R	R	>8	>8
SRR5386106	S	S	<=1	<=1
SRR5386109	R	R	4	>8
SRR5386111	S	S	<=1	<=1
SRR5386113	S	S	<=1	<=1
SRR5386119	S	S	<=1	<=1
SRR5386120	S	S	<=1	<=1
SRR5386121	R	R	>8	>8
SRR5386122	S	S	<=1	<=1
SRR5386124	S	S	<=1	<=1
SRR5386125	R	R	>8	>8
SRR5386126	R	R	4	4
SRR5386129	R	R	8	8
SRR5386130	S	S	<=1	<=1
SRR5386131	S	S	<=1	<=1
SRR5386132	S	S	<=1	<=1
SRR5386133	R	R	4	8
SRR5386134	S	S	<=1	<=1
SRR5386136	S	S	<=1	<=1
SRR5386137	S	S	<=1	<=1
SRR5386140	R	R	>8	>8
SRR5386141	S	S	<=1	<=1
SRR5386142	S	S	<=1	<=1
SRR5386143	S	S	<=1	<=1
SRR5386144	S	S	<=1	<=1
SRR5386148	S	S	<=1	<=1
SRR5386149	R	R	8	8
SRR5386151	S	S	<=1	<=1
SRR5386152	S	S	<=1	<=1
SRR5386153	S	S	<=1	<=1
SRR5386154	S	S	<=1	<=1
SRR5386155	S	S	<=1	<=1
SRR5386160	S	S	<=1	<=1
SRR5386161	R	R	>8	8
SRR5386163	R	R	>8	>8
SRR5386164	S	S	<=1	<=1
SRR5386165	R	S	2	<=1
SRR5386166	S	S	<=1	<=1
SRR5386167	R	R	>8	>8
SRR5386168	S	S	<=1	<=1
SRR5386172	S	S	<=1	<=1
SRR5386174	R	R	>8	>8
SRR5386177	S	S	<=1	<=1
SRR5386179	R	R	8	>8
SRR5386180	R	S	2	<=1
SRR5386181	S	S	<=1	<=1
SRR5386182	S	S	<=1	<=1
SRR5386185	R	R	>8	8
SRR5386186	S	S	<=1	<=1
SRR5386187	S	R	<=1	>8
SRR5386189	R	S	2	<=1
SRR5386190	S	S	<=1	<=1
SRR5386192	S	R	<=1	4
SRR5386193	S	S	<=1	<=1
SRR5386194	S	S	<=1	<=1
SRR5386196	R	R	>8	>8
SRR5386197	R	R	>8	>8
SRR5386198	S	S	<=1	<=1
SRR5386199	S	S	<=1	<=1
SRR5386200	R	R	>8	>8
SRR5386202	S	S	<=1	<=1
SRR5386203	S	S	<=1	<=1
SRR5386205	R	S	4	<=1
SRR5386208	S	S	<=1	<=1
SRR5386211	S	S	<=1	<=1
SRR5386212	S	S	<=1	<=1
SRR5386215	S	S	<=1	<=1
SRR5386216	R	R	8	>8
SRR5386217	S	S	<=1	<=1
SRR5386219	R	R	2	>8
SRR5386220	S	R	<=1	4
SRR5386221	S	S	<=1	<=1
SRR5386222	S	S	<=1	<=1
SRR5386225	R	R	>8	>8
SRR5386226	S	S	<=1	<=1
SRR5386229	R	R	>8	>8
SRR5386230	S	S	<=1	<=1
SRR5386231	S	S	<=1	<=1
SRR5386232	S	S	<=1	<=1
SRR5386233	S	S	<=1	<=1
SRR5386235	S	S	<=1	<=1
SRR5386237	R	R	>8	>8
SRR5386240	S	S	<=1	<=1
SRR5386241	S	S	<=1	<=1
SRR5386245	R	R	8	>8
SRR5386246	S	S	<=1	<=1
SRR5386248	S	S	<=1	<=1
SRR5386252	R	R	>8	>8
SRR5386256	R	S	>8	<=1
SRR5386261	R	S	>8	<=1
SRR5386264	R	S	2	<=1
SRR5386265	S	S	<=1	<=1
SRR5386266	S	S	<=1	<=1
SRR5386267	S	S	<=1	<=1
SRR5386268	S	S	<=1	<=1
SRR5386269	S	S	<=1	<=1
SRR5386270	S	S	<=1	<=1
SRR5386271	S	S	<=1	<=1
SRR5386272	R	S	4	<=1
SRR5386273	S	S	<=1	<=1
SRR5386274	S	S	<=1	<=1
SRR5386279	R	R	>8	>8
SRR5386280	S	S	<=1	<=1
SRR5386281	R	R	>8	>8
SRR5386284	S	S	<=1	<=1
SRR5386286	R	R	2	8
SRR5386287	R	R	8	8
SRR5386288	S	S	<=1	<=1
SRR5386289	R	R	>8	8
SRR5386290	S	S	<=1	<=1
SRR5386292	S	S	<=1	<=1
SRR5386295	S	S	<=1	<=1
SRR5386297	S	S	<=1	<=1
SRR5386299	S	S	<=1	<=1
SRR5386301	S	S	<=1	<=1
SRR5386302	S	S	<=1	<=1
SRR5386304	S	S	<=1	<=1
SRR5386305	S	S	<=1	<=1
SRR5386309	S	S	<=1	<=1
SRR5386310	R	S	2	<=1
SRR5386312	S	S	<=1	<=1
SRR5386314	S	S	<=1	<=1
SRR5386315	S	S	<=1	<=1
SRR5386317	S	S	<=1	<=1
SRR5386318	R	R	>8	>8
SRR5386319	R	R	>8	8
SRR5386322	S	S	<=1	<=1
SRR5386323	S	S	<=1	<=1
SRR5386324	S	S	<=1	<=1
SRR5386325	S	S	<=1	<=1
SRR5386326	S	S	<=1	<=1
SRR5386327	S	S	<=1	<=1
SRR5386329	S	S	<=1	<=1
SRR5386330	S	S	<=1	<=1
SRR5386333	R	R	>8	>8
SRR5386334	S	S	<=1	<=1
SRR5386335	S	S	<=1	<=1
SRR5386337	R	R	>8	>8
SRR5386338	S	S	<=1	<=1
SRR5386339	S	S	<=1	<=1
SRR5386341	R	R	>8	>8
SRR5386342	R	S	4	<=1
SRR5386343	S	S	<=1	<=1
SRR5386344	S	S	<=1	<=1
SRR5386345	R	R	2	>8
SRR5386346	S	S	<=1	<=1
SRR5386347	S	S	<=1	<=1
SRR5386350	S	S	<=1	<=1
SRR5386351	S	S	<=1	<=1
SRR5386352	R	R	>8	8
SRR5386354	R	R	>8	>8
SRR5386357	R	R	2	>8
SRR5386358	S	S	<=1	<=1
SRR5386359	S	S	<=1	<=1
SRR5386363	R	R	>8	8
SRR5386364	S	S	<=1	<=1
SRR5386366	R	R	4	>8
SRR5386367	S	S	<=1	<=1
SRR5386368	S	S	<=1	<=1
SRR5386369	R	R	8	8
SRR5386374	S	S	<=1	<=1
SRR5386375	S	S	<=1	<=1
SRR5386376	S	S	<=1	<=1
SRR5386377	S	S	<=1	<=1
SRR5386378	S	S	<=1	<=1
SRR5386381	S	S	<=1	<=1
SRR5386383	R	R	4	4
SRR5386386	S	S	<=1	<=1
SRR5386387	R	R	>8	>8
SRR5386388	S	S	<=1	<=1
SRR5386389	S	S	<=1	<=1
SRR5386390	S	S	<=1	<=1
SRR5386391	S	S	<=1	<=1
SRR5386392	S	S	<=1	<=1
SRR5386393	S	S	<=1	<=1
SRR5386394	R	R	8	8
SRR5386395	S	R	<=1	4
SRR5386399	R	R	8	8
SRR5386401	R	R	>8	>8
SRR5386403	R	R	>8	>8
SRR5386404	S	S	<=1	<=1
SRR5386405	S	S	<=1	<=1
SRR5386407	S	S	<=1	<=1
SRR5386408	S	S	<=1	<=1
SRR5386411	S	S	<=1	<=1
SRR5386412	S	S	<=1	<=1
SRR5386414	S	S	<=1	<=1
SRR5386416	S	S	<=1	<=1
SRR5386418	S	S	<=1	<=1
SRR5386422	S	S	<=1	<=1
SRR5386423	S	S	<=1	<=1
SRR5386426	S	S	<=1	<=1
SRR5386428	R	R	4	2
SRR5386429	R	R	2	8
SRR5386432	S	S	<=1	<=1
SRR5386433	S	S	<=1	<=1
SRR5386435	S	S	<=1	<=1
SRR5386437	R	R	>8	>8
SRR5386439	S	S	<=1	<=1
SRR5386441	R	R	8	8
SRR5386448	S	S	<=1	<=1
SRR5386449	S	S	<=1	<=1
SRR5386452	R	R	>8	8
SRR5386453	S	S	<=1	<=1
SRR5386454	S	S	<=1	<=1
SRR5386456	S	S	<=1	<=1
SRR5386457	R	R	>8	>8
SRR5386458	S	S	<=1	<=1
SRR5386461	S	S	<=1	<=1
SRR5386464	S	S	<=1	<=1
SRR5386465	R	R	>8	>8
SRR5386466	S	S	<=1	<=1
SRR5386467	S	S	<=1	<=1
SRR5386469	S	S	<=1	<=1
SRR5386474	R	R	>8	>8
SRR5386475	S	S	<=1	<=1
SRR5386476	S	S	<=1	<=1
SRR5386477	S	S	<=1	<=1
SRR5386478	R	R	>8	>8
SRR5386479	S	S	<=1	<=1
SRR5386480	S	S	<=1	<=1
SRR5386481	S	S	<=1	<=1
SRR5386484	R	R	>8	>8
SRR5386487	S	R	<=1	4
SRR5386488	R	S	4	<=1
SRR5386489	R	R	>8	>8
SRR5386491	R	R	>8	8
SRR5386495	S	S	<=1	<=1
SRR5386496	R	R	>8	8
SRR5386497	S	S	<=1	<=1
SRR5386498	R	R	>8	>8
SRR5386499	S	S	<=1	<=1
SRR5386500	S	S	<=1	<=1
SRR5386501	S	S	<=1	<=1
SRR5386502	R	R	>8	8
SRR5386503	S	S	<=1	<=1
SRR5386504	S	S	<=1	<=1
SRR5386506	R	R	>8	4
SRR5386507	R	R	>8	>8
SRR5386514	S	S	<=1	<=1
SRR5386515	S	S	<=1	<=1
SRR5386519	S	S	<=1	<=1
SRR5386520	S	S	<=1	<=1
SRR5386524	S	S	<=1	<=1
SRR5386525	S	S	<=1	<=1
SRR5386526	S	S	<=1	<=1
SRR5386529	S	S	<=1	<=1
SRR5386532	S	S	<=1	<=1
SRR5386534	S	S	<=1	<=1
SRR5386535	S	S	<=1	<=1
SRR5386536	S	S	<=1	<=1
SRR5386537	R	R	>8	8
SRR5386539	S	S	<=1	<=1
SRR5386541	R	R	2	8
SRR5386542	S	S	<=1	<=1
SRR5386543	R	R	>8	8
SRR5386544	S	S	<=1	<=1
SRR5386545	S	S	<=1	<=1
SRR5386546	R	R	8	>8
SRR5386547	S	S	<=1	<=1
SRR5386548	S	S	<=1	<=1
SRR5386549	R	R	8	8
SRR5386552	S	S	<=1	<=1
SRR5386555	R	R	>8	>8
SRR5386556	R	R	>8	8
SRR5386557	S	S	<=1	<=1
SRR5386560	R	R	>8	>8
SRR5386562	S	S	<=1	<=1
SRR5386563	R	R	4	8
SRR5386567	S	S	<=1	<=1
SRR5386568	R	R	>8	>8
SRR5386569	S	S	<=1	<=1
SRR5386571	S	S	<=1	<=1
SRR5386573	R	R	>8	>8
SRR5386574	S	S	<=1	<=1
SRR5386579	S	S	<=1	<=1
SRR5386580	S	S	<=1	<=1
SRR5386582	S	S	<=1	<=1
SRR5386584	S	S	<=1	<=1
SRR5386585	R	R	8	>8
SRR5386586	R	R	>8	>8
SRR5386587	R	R	>8	8
SRR5386588	S	S	<=1	<=1
SRR5386593	S	S	<=1	<=1
SRR5386594	S	S	<=1	<=1
SRR5386595	S	S	<=1	<=1
SRR5386599	S	S	<=1	<=1
SRR5386613	S	S	<=1	<=1
SRR5386614	S	S	<=1	<=1
SRR5386615	S	S	<=1	<=1
SRR5386616	R	R	>8	>8
SRR5386617	R	R	4	8
SRR5386620	S	S	<=1	<=1
SRR5386621	S	S	<=1	<=1
SRR5386623	S	S	<=1	<=1
SRR5386625	S	S	<=1	<=1
SRR5386626	S	S	<=1	<=1
SRR5386627	S	S	<=1	<=1
SRR5386628	R	R	>8	>8
SRR5386630	S	S	<=1	<=1
SRR5386631	S	S	<=1	<=1
SRR5386632	S	S	<=1	<=1
SRR5386634	S	S	<=1	<=1
SRR5386635	S	S	<=1	<=1
SRR5386637	S	S	<=1	<=1
SRR5386638	S	S	<=1	<=1
SRR5386640	S	S	<=1	<=1
SRR5386641	S	S	<=1	<=1
SRR5386644	R	S	2	<=1
SRR5386646	S	S	<=1	<=1
SRR5386647	S	S	<=1	<=1
SRR5386649	S	S	<=1	<=1
SRR5386651	S	S	<=1	<=1
SRR5386652	R	R	>8	8
SRR5386653	S	S	<=1	<=1
SRR5386654	S	S	<=1	<=1
SRR5386655	R	R	4	2
SRR5386657	R	S	2	<=1
SRR5386660	S	S	<=1	<=1
SRR5386661	S	S	<=1	<=1
SRR5386664	S	S	<=1	<=1
SRR5386665	S	S	<=1	<=1
SRR5386668	R	R	>8	>8
SRR5386675	R	R	>8	>8
SRR5386676	R	R	>8	>8
SRR5386677	R	R	16	4
SRR5386678	R	R	12	4
SRR5386679	NA	R	#N/A	4
SRR5386681	S	S	<=1	<=1
SRR5386682	R	R	>8	>8
SRR5386683	NA	R	#N/A	2
SRR5386684	S	S	<=1	<=1
SRR5386686	S	S	<=1	<=1
SRR5386687	S	S	<=1	<=1
SRR5386689	R	R	2	4
SRR5386693	S	S	<=1	<=1
SRR5386694	S	S	<=1	<=1
SRR5386696	R	R	>8	>8
SRR5386697	S	S	<=1	<=1
SRR5386699	S	S	<=1	<=1
SRR5386700	S	S	<=1	<=1
SRR5386701	S	S	<=1	<=1
SRR5386703	S	S	<=1	<=1
SRR5386705	S	S	<=1	<=1
SRR5386706	R	R	>8	>8
SRR5386708	R	R	>8	8
SRR5386709	S	S	<=1	<=1
SRR5386710	R	R	>8	>8
SRR5386714	S	S	<=1	<=1
SRR5386715	S	S	<=1	<=1
SRR5386716	R	R	4	>8
SRR5386719	R	R	>8	>8
SRR5386723	R	R	4	4
SRR5386724	S	S	<=1	<=1
SRR5386739	S	S	<=1	<=1
SRR5386742	S	S	<=1	<=1
SRR5386744	R	R	>8	>8
SRR5386745	S	S	<=1	<=1
SRR5386746	R	R	>8	>8
SRR5386750	S	S	<=1	<=1
SRR5386751	S	S	<=1	<=1
SRR5386752	S	S	<=1	<=1
SRR5386753	S	S	<=1	<=1
SRR5386754	S	S	<=1	<=1
SRR5386756	S	S	<=1	<=1
SRR5386758	S	S	<=1	<=1
SRR5386762	R	R	4	8
SRR5386765	S	S	<=1	<=1
SRR5386766	S	S	<=1	<=1
SRR5386767	R	R	>8	8
SRR5386768	S	S	<=1	<=1
SRR5386769	R	R	>8	>8
SRR5386770	R	R	>8	8
SRR5386771	S	R	<=1	2
SRR5386772	S	S	<=1	<=1
SRR5386774	R	S	2	<=1
SRR5386776	S	S	<=1	<=1
SRR5386777	S	S	<=1	<=1
SRR5386778	S	S	<=1	<=1
SRR5386780	R	R	>8	8
SRR5386782	S	S	<=1	<=1
SRR5386783	S	S	<=1	<=1
SRR5386784	S	S	<=1	<=1
SRR5386785	R	S	2	<=1
SRR5386787	S	S	<=1	<=1
SRR5386789	S	S	<=1	<=1
SRR5386791	S	S	<=1	<=1
SRR5386792	S	S	<=1	<=1
SRR5386793	S	S	<=1	<=1
SRR5386794	S	S	<=1	<=1
SRR5386795	S	S	<=1	<=1
SRR5386796	S	S	<=1	<=1
SRR5386797	S	S	<=1	<=1
SRR5386799	S	S	<=1	<=1
SRR5386806	S	S	<=1	<=1
SRR5386807	S	S	<=1	<=1
SRR5386809	S	S	<=1	<=1
SRR5386811	R	R	4	2
SRR5386812	S	S	<=1	<=1
SRR5386814	S	S	<=1	<=1
SRR5386815	S	S	<=1	<=1
SRR5386817	S	S	<=1	<=1
SRR5386823	S	S	<=1	<=1
SRR5386826	S	S	<=1	<=1
SRR5386828	R	R	>8	>8
SRR5386830	S	S	<=1	<=1
SRR5386831	S	S	<=1	<=1
SRR5386833	R	R	>8	>8
SRR5386835	S	S	<=1	<=1
SRR5386837	S	S	<=1	<=1
SRR5386838	S	S	<=1	<=1
SRR5386839	S	S	<=1	<=1
SRR5386840	S	S	<=1	<=1
SRR5386841	S	S	<=1	<=1
SRR5386842	S	S	<=1	<=1
SRR5386843	S	S	<=1	<=1
SRR5386845	S	S	<=1	<=1
SRR5386846	R	R	>8	>8
SRR5386847	R	R	8	8
SRR5386848	S	S	<=1	<=1
SRR5386849	S	S	<=1	<=1
SRR5386850	S	S	<=1	<=1
SRR5386851	S	S	<=1	<=1
SRR5386853	S	S	<=1	<=1
SRR5386924	S	S	<=1	<=1
SRR5386925	S	S	<=1	<=1
SRR5386926	R	R	>8	>8
SRR5386927	S	S	<=1	<=1
SRR5386929	S	S	<=1	<=1
SRR5386932	R	R	>8	>8
SRR5386934	S	S	<=1	<=1
SRR5386936	S	S	<=1	<=1
SRR5386940	S	S	<=1	<=1
SRR5386941	S	S	<=1	<=1
SRR5386942	S	S	<=1	<=1
SRR5386945	S	S	<=1	<=1
SRR5386946	S	S	<=1	<=1
SRR5386948	S	S	<=1	<=1
SRR5386949	R	R	>8	>8
SRR5386950	S	S	<=1	<=1
SRR5386954	R	R	>8	>8
SRR5386955	R	R	>8	>8
SRR5386957	S	S	<=1	<=1
SRR5386958	R	R	>8	8
SRR5386960	S	S	<=1	<=1
SRR5386963	S	S	<=1	<=1
SRR5386964	S	S	<=1	<=1
SRR5386965	S	S	<=1	<=1
SRR5386966	R	R	>8	>8
SRR5386968	R	R	8	>8
SRR5386969	R	S	4	<=1
SRR5386971	R	R	>8	>8
SRR5386972	R	R	8	8
SRR5386975	S	S	<=1	<=1
SRR5386976	S	S	<=1	<=1
SRR5386977	S	S	<=1	<=1
SRR5386978	S	S	<=1	<=1
SRR5386981	R	R	>8	>8
SRR5386983	R	R	>8	>8
SRR5386984	R	R	>8	>8
SRR5386985	R	S	2	<=1
SRR5386987	R	R	>8	>8
SRR5386995	S	S	<=1	<=1
SRR5386999	S	S	<=1	<=1
SRR5387003	S	S	<=1	<=1
SRR5387004	R	R	8	8
SRR5387005	S	S	<=1	<=1
SRR5387007	S	S	<=1	<=1
SRR5387009	S	S	<=1	<=1
SRR5387010	S	S	<=1	<=1
SRR5387011	S	S	<=1	<=1
SRR5387014	R	R	>8	>8
SRR5387017	S	S	<=1	<=1
SRR5387019	R	R	>8	>8
SRR5387021	R	R	4	>8
SRR5387023	R	R	4	>8
SRR5387024	S	S	<=1	<=1
SRR5387027	S	S	<=1	<=1
SRR5387028	R	S	4	<=1
SRR5387030	R	R	>8	>8
SRR5387031	S	S	<=1	<=1
SRR5387035	S	S	<=1	<=1
SRR5387036	R	R	>8	>8
SRR5387038	S	S	<=1	<=1
SRR5387144	S	S	<=1	<=1
SRR5387153	S	S	<=1	<=1
SRR5387155	R	R	>8	>8
SRR5387158	R	R	>8	>8
SRR5387161	R	R	>8	>8
SRR5387162	S	S	<=1	<=1
SRR5387165	R	R	8	8
SRR5387167	S	S	<=1	<=1
SRR5387168	S	S	<=1	<=1
SRR5387169	R	R	>8	>8
SRR5387170	S	S	<=1	<=1
SRR5387172	S	S	<=1	<=1
SRR5387173	R	R	2	4
SRR5387176	R	R	2	4
SRR5387178	R	R	>8	>8
SRR5387181	R	R	>8	>8
SRR5387184	S	S	<=1	<=1
SRR5387185	S	S	<=1	<=1
SRR5387187	S	S	<=1	<=1
SRR5387189	R	R	>8	>8
SRR5387191	R	R	>8	>8
SRR5387193	S	S	<=1	<=1
SRR5387194	S	S	<=1	<=1
SRR5387195	S	S	<=1	<=1
SRR5387196	S	S	<=1	<=1
SRR5387199	R	R	>8	8
SRR5387202	R	R	>8	>8
SRR5387207	S	S	<=1	<=1
SRR5387210	S	S	<=1	<=1
SRR5387213	S	S	<=1	<=1
SRR5387215	R	R	>8	>8
SRR5387219	S	S	<=1	<=1
SRR5387220	S	S	<=1	<=1
SRR5387221	S	S	<=1	<=1
SRR5387223	S	S	<=1	<=1
SRR5387225	S	S	<=1	<=1
SRR5387226	R	S	2	<=1
SRR5387227	S	S	<=1	<=1
SRR5387229	R	R	>8	>8
SRR5387230	S	S	<=1	<=1
SRR5387231	S	S	<=1	<=1
SRR5387232	S	S	<=1	<=1
SRR5387233	S	S	<=1	<=1
SRR5387234	S	S	<=1	<=1
SRR5387237	S	S	<=1	<=1
SRR5387239	S	S	<=1	<=1
SRR5387242	S	S	<=1	<=1
SRR5387244	S	S	<=1	<=1
SRR5387245	S	S	<=1	<=1
SRR5387247	S	S	<=1	<=1
SRR5387248	S	S	<=1	<=1
SRR5387251	S	S	<=1	<=1
SRR5387252	S	S	<=1	<=1
SRR5387254	S	S	<=1	<=1
SRR5387255	R	R	>8	>8
SRR5387257	R	R	>8	>8
SRR5387259	S	S	<=1	<=1
SRR5387260	S	S	<=1	<=1
SRR5387261	R	R	4	8
SRR5387262	S	S	<=1	<=1
SRR5387268	R	R	>8	>8
SRR5387270	S	S	<=1	<=1
SRR5387273	R	R	>8	>8
SRR5387274	R	R	4	4
SRR5387275	S	S	<=1	<=1
SRR5387279	S	S	<=1	<=1
SRR5387280	S	S	<=1	<=1
SRR5387281	S	S	<=1	<=1
SRR5387285	S	S	<=1	<=1
SRR5387288	S	S	<=1	<=1
SRR5387289	S	S	<=1	<=1
SRR5387290	S	S	<=1	<=1
SRR5387291	S	S	<=1	<=1
SRR5387293	R	R	>8	>8
SRR5387294	S	S	<=1	<=1
SRR5387295	S	S	<=1	<=1
SRR5387299	S	S	<=1	<=1
SRR5387300	S	S	<=1	<=1
SRR5387301	S	S	<=1	<=1
SRR5387302	S	S	<=1	<=1
SRR5387304	S	S	<=1	<=1
SRR5387306	S	S	<=1	<=1
SRR5387307	S	S	<=1	<=1
SRR5387308	R	R	>8	>8
SRR5387310	S	S	<=1	<=1
SRR5387314	R	R	>8	>8
SRR5387316	S	S	<=1	<=1
SRR5387321	S	S	<=1	<=1
SRR5387322	S	S	<=1	<=1
SRR5387324	R	R	>8	>8
SRR5387325	S	S	<=1	<=1
SRR5387326	S	S	<=1	<=1
SRR5387328	S	S	<=1	<=1
SRR5387331	R	R	8	>8
SRR5387332	R	R	>8	8
SRR5387334	S	S	<=1	<=1
SRR5387335	R	R	>8	>8
SRR5387337	S	S	<=1	<=1
SRR5387338	S	S	<=1	<=1
SRR5387346	R	R	>8	>8
SRR5387347	R	R	>8	>8
SRR5387348	S	S	<=1	<=1
SRR5387349	R	R	>8	>8
SRR5387350	S	S	<=1	<=1
SRR5387351	S	S	<=1	<=1
SRR5387352	R	R	2	4
SRR5387356	S	S	<=1	<=1
SRR5387360	R	R	>8	>8
SRR5387361	S	S	<=1	<=1
SRR5387362	S	S	<=1	<=1
SRR5387363	S	S	<=1	<=1
SRR5387364	S	S	<=1	<=1
SRR5387366	S	S	<=1	<=1
SRR5387367	S	S	<=1	<=1
SRR5387368	S	S	<=1	<=1
SRR5387371	S	S	<=1	<=1
SRR5387372	S	S	<=1	<=1
SRR5387374	S	R	<=1	4
SRR5387375	S	S	<=1	<=1
SRR5387378	S	S	<=1	<=1
SRR5387379	S	S	<=1	<=1
SRR5387382	S	S	<=1	<=1
SRR5387383	S	S	<=1	<=1
SRR5387387	S	S	<=1	<=1
SRR5387389	S	R	<=1	2
SRR5387390	S	S	<=1	<=1
SRR5387391	S	S	<=1	<=1
SRR5387394	S	S	<=1	<=1
SRR5387395	S	S	<=1	<=1
SRR5387397	S	S	<=1	<=1
SRR5387398	R	R	>8	>8
SRR5387399	S	S	<=1	<=1
SRR5387400	S	S	<=1	<=1
SRR5387404	R	R	>8	>8
SRR5387405	S	S	<=1	<=1
SRR5387407	R	R	4	8
SRR5387409	S	S	<=1	<=1
SRR5387410	S	S	<=1	<=1
SRR5387412	S	S	<=1	<=1
SRR5387413	S	S	<=1	<=1
SRR5387414	R	R	8	>8
SRR5387415	S	S	<=1	<=1
SRR5387416	S	S	<=1	<=1
SRR5387417	S	S	<=1	<=1
SRR5387418	S	S	<=1	<=1
SRR5387419	S	S	<=1	<=1
SRR5387421	S	S	<=1	<=1
SRR5387422	R	R	>8	>8
SRR5387423	S	S	<=1	<=1
SRR5387424	S	S	<=1	<=1
SRR5387425	R	R	>8	>8
SRR5387426	S	S	<=1	<=1
SRR5387427	S	S	<=1	<=1
