# Supplementary material for: Genome-wide association study of Klebsiella pneumoniae identifies variations linked to carbapenems resistance
Source: Front Microbiol. 2022 Nov 1;13:997769. doi: 10.3389/fmicb.2022.997769 (PMC9664935; doi:10.3389/fmicb.2022.997769)
Supplement: Supplementary file 3 [file Table_3.XLSX]

## Sheet: Sheet1
Table S3-1. 46 genes and functions related to carbapenem resistance revealed by Treewas
GENE	Drugs	Inference function	if verify in the validate data set
baiA1	IPM	Encoding 3α-hydroxybile acid-CoA-ester 3-dehydrogenase 1/3, involved in the 7α-bile acid dehydroxylation pathway.	Y
ptlH	IPM&MEM	The components of the type IV secretion system ptl required for the assembled pertussis toxin (PTX) to be secreted through the outer membrane.	Y
rfaH_2	IPM&MEM	Transcriptional anti-terminators act on some operons required for the production of extracellular components.	Y
yjoB	IPM&MEM	Uncharacterized ATPase	Y
arsD_2	IPM&MEM	Arylsulfatase	Y
ecpA_2	IPM&MEM	The main subunits of common fimbriae may play a dual role in early biofilm development and host cell recognition	Y
htpX_2	IPM&MEM	It encodes a protease that may play a role in the quality control of integral membrane proteins.	Y
pir	IPM&MEM	Participate in the initiation of plasmid R6K DNA replication	Y
rrrD_2	MEM	It is an endolysin encoded by bacteriophages and is involved in cell lysis and biofilm formation.	Y
umuC_2	MEM	Encoding DNA polymerase V catalytic protein, involved in UV protection and mutation.	Y
ydjE_3	MEM	Uncharacterized glycokinase	Y
madA_1	IPM	It belongs to the malonate decarboxylase system and the component of acyl carrier protein transferase.	N
traJ	IPM	This protein is essential for actively regulating the expression of transferred genes involved in the transfer of DNA binding between bacterial cells.	N
umuC_3	IPM	Acts on DNA damage repai	N
allB_2	IPM	Encoding allantoinase, catalyzes the conversion of allantoin to allantoic acid	N
folE2	IPM	GTP cyclohydrolase	N
guaA_2	IPM	GMP synthetase	N
madD_1	IPM	Encoding MAP kinase activates the death domain protein, which plays an important role in regulating cell proliferation, survival and death	N
mdcG_1	IPM	Encoding phosphoribosyl-dephospho-CoA transferase to synthesize a complete acyl-carrier-protein	N
ant1	IPM&MEM	It is speculated to encode spectinomycin 9-adenosyltransferase, which mediates the resistance of bacteria to spectinomycin	N
cas3	IPM&MEM	It encodes an ATP-dependent single-stranded DNA transferase, which is an indispensable component of CRISPR immunity.	N
dgaR_2	IPM&MEM	Encoding transcriptional regulatory protein, involved in regulating the catabolism of D-glucosamine.	N
dppA_4	IPM&MEM	Encoding dipeptide ABC transporter periplasmic binding protein	N
ompN_1	IPM&MEM	Encoding a class of outer membrane porin, physiological function position.	N
rafB	IPM&MEM	Raffinose permease is responsible for the transportation of raffinose to cells.	N
srlB_2	IPM&MEM	The Glucitol/Sorbitol specific EⅡA component of the PTS system.	N
ubiG_1	IPM&MEM	Ubiquinone biosynthesis O-methyltransferase	N
yiaD_2	IPM&MEM	The putative lipoprotein, when overexpressed, can inhibit the temperature-sensitive mutant of BamD.	N
hexR_4	IPM&MEM	Responsible for part of the regulation of glucose responsiveness and affects the adaptability of bacteria in the body.	N
surE_1	IPM&MEM	5'/3'-nucleotidase plays an important role in stress response and is necessary for E. coli to survive in the stable growth period.	N
tonB_3	IPM&MEM	It interacts with outer membrane receptor proteins and participates in the active transport of cobalamin and various iron compounds.	N
dgoD_2	MEM	Catalyzes the dehydration of D-galactose aldehyde to 2-keto-3-deoxy-D-galactose aldehyde.	N
fepC_3	MEM	The predicted ATP-binding subunit that encodes the enteroferritin ABC transporter complex is associated with reduced uptake of enterobactin.	N
frcA_2	MEM	The high-affinity ABC transporter complex FrcBCA ​​is involved in fructose absorption.	N
groS_2	MEM	Chaperone proteins belong to a gene regulatory network that promotes stress-induced mutagenesis.	N
hyuC_2	MEM	Encoding N-carbamoyl-L-amino acid hydrolase.	N
iucA	MEM	It encodes a non-ribosomal peptide synthase-independent synthase, which belongs to siderophore synthase and participates in the biosynthesis of aerobactin.	N
iucD	MEM	L-lysine N6-monooxygenase is involved in the biosynthesis of the siderophore aerobactin, which is a chelating agent that mediates the high-affinity iron transport system induced by organisms under iron stress conditions.	N
ppsE	MEM	Phenolthiophenol/thiophenol polyketide synthase subunit E	N
rclR_2	MEM	Encoding DNA binds to transcription activators and participates in the transcription of chlorine-specific stress.	N
rocF	MEM	Encoding arginase, involved in the catabolism of arginine.	N
sfmD	MEM	The introduction of proteins into the outer membrane may be involved in the export and assembly of fiber subunits across the outer membrane.	N
ttgG	MEM	The hypothetical toluene efflux pump periplasmic adaptor protein mainly involves the efflux of organic solvents, as well as AMP and other antibiotics.	N
ureB_1	MEM	Urease subunit β, which decomposes urea to produce ammonia increases the pH of the stomach, thereby providing a colonization environment.	N
yceD_2	MEM	The large ribosomal RNA subunit accumulates protein, which plays a role in the synthesis, processing or stabilization of 23S RNA.	N
yraI_3	MEM	Hypothetical fibronectin.	N

## Sheet: Sheet2
Table S3-2.Fisher correlation test for the 46 genes and phenotypes
Gene	IPM_TPR	IPM_TNR	IPM_ACC	IPM_OR	IPM_Pvalue	MEM_TPR	MEM_TNR	MEM_ACC	MEM_OR	MEM_Pvalue
allB_2	0	0.99854	0.684	0	1	0	0.998514	0.673347	0	1
ant1	0.0380952	0.90365	0.631	0.371437	0.00134067	0.0369231	0.901932	0.62024	0.352599	0.000590667
arsD_2	0.44127	0.693431	0.614	1.78639	4.5009e-05	0.433846	0.692422	0.608216	1.72511	0.000125102
baiA1	0.68254	0.468613	0.536	1.89602	7.05679e-06	0.710769	0.485884	0.559118	2.3225	3.4399e-09
cas3	0.0222222	0.944526	0.654	0.386962	0.0205207	0.0153846	0.940565	0.639279	0.247266	0.00099487
dgaR_2	0.288889	0.753285	0.607	1.24038	0.163028	0.28	0.748886	0.596192	1.15976	0.355862
dgoD_2	0.146032	0.893431	0.658	1.43362	0.0749666	0.138462	0.890045	0.645291	1.30092	0.211123
dppA_4	0.101587	0.870073	0.628	0.757216	0.212126	0.104615	0.872214	0.622244	0.797491	0.349903
ecpA_2	0.44127	0.849635	0.721	4.4626	3.0327e-22	0.427692	0.84844	0.711423	4.18348	1.48743e-20
fepC_3	0.0539683	0.950365	0.668	1.09228	0.758913	0.0523077	0.94948	0.657315	1.03734	0.879337
folE2	0.0412698	0.918248	0.642	0.483503	0.0217368	0.04	0.91679	0.631263	0.459077	0.0112064
frcA_2	0.031746	0.818978	0.571	0.148334	1.53638e-12	0.0215385	0.811293	0.554108	0.0946368	4.55921e-16
groS_2	0.0222222	0.976642	0.676	0.950284	1	0.0184615	0.97474	0.663327	0.725798	0.653887
guaA_2	0.136508	0.846715	0.623	0.873249	0.504129	0.138462	0.846954	0.616232	0.88939	0.569778
hexR_4	0.625397	0.375182	0.454	1.00248	1	0.649231	0.38633	0.471944	1.1652	0.29553
htpX_2	0.533333	0.594161	0.575	1.67318	0.000211967	0.556923	0.606241	0.59018	1.93522	1.35328e-06
hyuC_2	0.136508	0.871533	0.64	1.07248	0.762291	0.129231	0.867756	0.627255	0.973836	0.920702
iucA	0	0.99708	0.683	0	1	0	0.997028	0.672345	0	1
iucD
madA_1	0.180952	0.821898	0.62	1.01954	0.929342	0.172308	0.817236	0.607214	0.930879	0.725195
madD_1	0.00634921	0.823358	0.566	0.0297838	5.72356e-19	0.00615385	0.820208	0.55511	0.0282476	5.73526e-20
mdcG_1	0.0031746	0.880292	0.604	0.0234193	2.53808e-13	0.00307692	0.878158	0.593186	0.0222448	5.98477e-14
ompN_1	0.736508	0.290511	0.431	1.14453	0.405648	0.732308	0.289747	0.433868	1.116	0.499889
pir	0.225397	0.953285	0.724	5.93788	1.97889e-16	0.230769	0.958395	0.721443	6.91071	1.01844e-18
ppsE	0	0.994161	0.681	0	0.314619	0	0.994056	0.670341	0	0.310153
ptlH	0.393651	0.871533	0.721	4.40433	2.6193e-20	0.387692	0.8737	0.715431	4.38002	4.0209e-20
rafB	0.00634921	0.992701	0.682	0.86901	1	0.00615385	0.992571	0.671343	0.827245	1
rclR_2	0.0412698	0.743066	0.522	0.124492	6.91211e-19	0.0307692	0.734027	0.50501	0.087612	6.14083e-23
rfaH_2	0.390476	0.887591	0.731	5.05844	5.71062e-23	0.387692	0.890045	0.726453	5.12522	2.31636e-23
rocF	0.177778	0.633577	0.49	0.373856	7.30347e-10	0.193846	0.640416	0.49499	0.428254	7.37676e-08
rrrD_2	0.12381	0.937226	0.681	2.10971	0.00176033	0.123077	0.937593	0.672345	2.1086	0.00191631
sfmD	0.0984127	0.881752	0.635	0.813945	0.388986	0.0953846	0.879643	0.624248	0.770639	0.284548
srlB_2	0.234921	0.537226	0.442	0.356454	3.52578e-12	0.233846	0.533432	0.435872	0.348963	7.18636e-13
surE_1	0.015873	0.983942	0.679	0.98827	1	0.0153846	0.983655	0.668337	0.940341	1
tonB_3	0.0031746	0.99708	0.684	1.08758	1	0.00307692	0.997028	0.673347	1.03549	1
traJ	0.00952381	0.821898	0.566	0.0443726	4.4595e-18	0.00615385	0.817236	0.553106	0.0276876	3.18646e-20
ttgG	0.225397	0.472993	0.395	0.26116	8.35855e-20	0.227692	0.469539	0.390782	0.260962	2.72245e-20
ubiG_1	0.0349206	0.975182	0.679	1.42183	0.410084	0.0338462	0.97474	0.668337	1.35182	0.422159
umuC_2	0.457143	0.754745	0.661	2.59148	4.37579e-11	0.436923	0.750371	0.648297	2.33249	4.21084e-09
umuC_3	0.253968	0.778102	0.613	1.19373	0.294439	0.252308	0.777117	0.606212	1.17657	0.300035
ureB_1	0.00952381	0.988321	0.68	0.813702	1	0.00923077	0.988113	0.669339	0.774457	1
yceD_2	0.0793651	0.924088	0.658	1.0494	0.898479	0.0738462	0.921248	0.645291	0.93274	0.899347
ydjE_3	0.161905	0.912409	0.676	2.01231	0.000740342	0.166154	0.915305	0.671343	2.15343	0.000229005
yiaD_2	0.266667	0.70365	0.566	0.863412	0.366671	0.286154	0.71471	0.57515	1.00424	1
yjoB	0.374603	0.883212	0.723	4.52982	4.77282e-20	0.369231	0.885587	0.717435	4.53088	4.2436e-20
yraI_3	0.00634921	0.992701	0.682	0.86901	1	0.00615385	0.992571	0.671343	0.827245	1
