# Supplementary material for: Genome-wide association study of Klebsiella pneumoniae identifies variations linked to carbapenems resistance
Source: Front Microbiol. 2022 Nov 1;13:997769. doi: 10.3389/fmicb.2022.997769 (PMC9664935; doi:10.3389/fmicb.2022.997769)
Supplement: Supplementary file 4 [file Table_4.XLSX]

## Sheet: fisher test
Table S4.Fisher test of the combination with the test and validate dataset
Gene	IPM_Pvalue	IPM_odds	MEM_Pvalue	MEM_odds
ompN_1	9.12319e-24	2.80208	7.34696e-13	2.26833
hexR_4	9.77359e-58	4.06681	5.82479e-32	3.22353
baiA1	1.77294e-10	0.574157	0.00218203	0.742506
htpX_2	0.674084	0.957452	0.215232	1.13867
ttgG	3.81295e-146	0.0900328	4.81958e-92	0.116607
srlB_2	1.92862e-181	0.0670447	5.86039e-95	0.114806
arsD_2	0.958382	1.00797	0.733067	1.03866
umuC_2	0.29227	1.09904	0.000677603	1.40186
rocF	3.17874e-42	0.237742	6.22361e-28	0.28082
yiaD_2	0.00695551	0.714877	0.0711065	0.792154
dgaR_2	6.32732e-10	1.70247	1.70846e-09	1.78633
ecpA_2	1.66636e-146	10.3804	2.32646e-94	8.42824
umuC_3	0.000115543	0.649512	0.0124068	0.730707
ptlH	1.64902e-36	5.78909	2.4974e-22	4.07553
rfaH_2	1.30037e-39	6.55209	1.62758e-25	4.71283
yjoB	2.81422e-36	6.04369	8.87116e-23	4.3346
rclR_2	8.84009e-16	0.453028	9.0206e-10	0.501847
madA_1	9.3654e-11	0.429761	8.19983e-08	0.458924
guaA_2	7.92606e-78	0.131752	3.22671e-33	0.226721
frcA_2	6.02539e-77	0.117115	1.88495e-51	0.117789
hyuC_2	0.204728	0.87986	0.306266	1.12142
traJ	0.567783	1.06339	0.289473	1.13277
madD_1	2.88983e-40	0.077225	4.09016e-35	0.0613209
dppA_4	0.0451996	0.816149	0.529977	1.07456
dgoD_2	2.49776e-189	26.2088	3.06812e-94	12.4073
sfmD	4.20183e-07	0.472357	9.00187e-06	0.473047
ydjE_3	2.0496e-136	11.0724	2.9502e-80	8.41069
pir	1.89909e-31	8.91798	2.312e-23	7.52495
mdcG_1	2.07414e-33	0.100147	5.19918e-26	0.0923007
rrrD_2	2.3784e-81	8.27459	9.70299e-39	5.60705
ant1	1.05605e-61	6.4252	4.6402e-26	4.18652
yceD_2	0.00338364	0.740802	0.59904	1.06357
folE2	0.113166	1.19666	0.00089185	1.53497
fepC_3	2.13885e-22	0.203705	6.01145e-11	0.283703
cas3	1.15543e-33	0.128909	1.71045e-19	0.166005
ubiG_1	7.08197e-23	0.122983	1.47032e-11	0.1832
groS_2	4.44133e-07	4.68697	0.010792	2.40323
surE_1	2.28831e-16	0.179404	7.23741e-07	0.298969
ureB_1	4.84007e-16	0.161095	2.79314e-09	0.190933
yraI_3	3.92498e-15	0.247416	3.84884e-07	0.320155
rafB	6.53837e-120	10.0385	4.06113e-75	9.14364
ppsE	1.06591e-27	2.56824	2.24526e-23	2.7651
tonB_3	1.12748e-110	23.8236	1.29072e-54	15.1818
iucA	1.96437e-05	0.643879	0.718267	0.954597
allB_2	7.60605e-33	0.0508754	5.61629e-18	0.0711812
iucD	3.10379e-06	0.617223	0.546359	0.921762
